# Supplementary material for: Identification of potential mediators of the relationship between body mass index and colorectal cancer: a Mendelian randomization analysis
Source: Int J Epidemiol. 2024 May 9;53(3):dyae067. doi: 10.1093/ije/dyae067 (PMC11082423; doi:10.1093/ije/dyae067)
Supplement: dyae067_Supplementary_Data [file dyae067_supplementary_data.zip]

Archive with 4 entries (4 files):
- ije-2023-09-1159-File005.pdf
- ije-2023-09-1159-File007.xlsx
- ije-2023-09-1159-File008.pdf
- ije-2023-09-1159-File006.pdf
