# Supplementary material for: Identification of potential mediators of the relationship between body mass index and colorectal cancer: a Mendelian randomization analysis
Source: Int J Epidemiol. 2024 May 9;53(3):dyae067. doi: 10.1093/ije/dyae067 (PMC11082423; doi:10.1093/ije/dyae067)
Supplement: dyae067_Supplementary_Data [file dyae067_supplementary_data.zip › ije-2023-09-1159-File007.xlsx]

## Sheet: Supplementary Tables
Supplementary File
Identification of potential mediators of the relationship between body mass index and colorectal cancer: a Mendelian randomization analysis
Contents:
Supplementary Table S1. Description of the GWAS studies from which the genetic association estimates for the instruments were derived.
Supplementary Table S2. Colorectal cancer case distribution by study, sex and cancer site.
Supplementary Table S3. Genetic instruments for exposure and putative mediators used in the mendelian randomization (MR) analyses.
Supplementary Table S4. Total effects of genetically predicted body mass index (BMI) on risk of colorectal cancer (CRC) using inverse variance weighted (IVW) and sensitivity analyses.
Supplementary Table S5. Association of biomarkers and risk factors with risk of colorectal cancer (CRC) and subtypes.
Supplementary Table S6. Association of genetically predicted body mass index (BMI) with biomarkers and risk factors.
Supplementary Table S7. Bidirectional associations of body mass index, biomarkers and risk factors.
Supplementary Table S8. Mendelian randomization mediation analysis.
Supplementary Table S9. Sensitivy analysis using alternative instruments for BMI.
Supplementary Table S10. Sensitivity mediation analysis excluding genetic instruments associated with both BMI and mediator(s).
Supplementary Table S11. SNPs that are associated with more than one putative mediator.
Supplementary Table S12. Pleiotropy across genetic instruments: results from the phenoscanner search.
Supplementary Table S13. Clustered heterogeneity in the genetic associations of body mass index (exposure) and putative mediators (outcomes).

## Sheet: S1
Supplementary Table S1. Description of the GWAS studies from which the genetic association estimates for the instruments were derived.
Trait	Study; PMID	Increment in genetic association estimates	Sample size, N	Ancestry	Adjustments in gwas	GWAS summary data repository
Body Mass Index (Female)	Pulit, 2019; PMID: 30239722	SD; 5.2 kg/m2	434794	All European	genotyping array	https://github.com/lindgrengroup/fatdistnGWAS (https://zenodo.org/record/1251813#.Ysk_uzdByWc)
Body Mass Index (Male)	Pulit, 2019; PMID: 30239722	SD; 4.3 kg/m2	374756	All European	genotyping array	https://github.com/lindgrengroup/fatdistnGWAS (https://zenodo.org/record/1251813#.Ysk_uzdByWc)
Body Mass Index	Pulit, 2019; PMID: 30239722	SD; 4.8 kg/m2	806834	All European	genotyping array	https://github.com/lindgrengroup/fatdistnGWAS (https://zenodo.org/record/1251813#.Ysk_uzdByWc)
Physical activity	Doherty, 2018; PMID: 30531941	SD; 8.14 milligravities (0.08 m/s²) which approximates to 3 MET-h/day	91105	All European	assessment centre, genotyping array, age, age squared, and season	https://ora.ox.ac.uk/objects/uuid:ff479f44-bf35-48b9-9e67-e690a2937b22 (Doherty-2018-NatureComms-overall-activity.csv.gz)
Smoking	Wooton, 2020; PMID: 31689377	unit; 1 index unit approximates to 20 cigarettes for 10 years	462690	All European	sex and genotyping chip	https://doi.org/10.5523/bris.10i96zb8gm0j81yz0q6ztei23d
Alcohol drinking	Liu, 2019; PMID: 30643251	SD; approximately 5.6 Drinks/per week	941280	All European	age, age2, sex, genetic principal components, and study specific covariates	http://ftp.ebi.ac.uk/pub/databases/gwas/summary_statistics/GCST007001-GCST008000/GCST007461
Adiponectin (female)	Spracklen, 2019; PMID: 31178129	unit; 1 μg/ml	31788	11.1% non-European: -1435 Latin American -3271 African -2568 East Asian	age, principal components and study-specific covariates	https://www.ebi.ac.uk/gwas/studies/GCST010050 (full data not readily available)
Adiponectin (male)	Spracklen, 2019; PMID: 31178129	unit; 1 μg/ml	33733		age, principal components and study-specific covariates	https://www.ebi.ac.uk/gwas/studies/GCST010050 (full data not readily available)
Adiponectin	Spracklen, 2019; PMID: 31178129	unit; 1 μg/ml	65521		age, principal components and study-specific covariates	https://www.ebi.ac.uk/gwas/studies/GCST010050 (full data not readily available)
Leptin (SCALLOP, CVD1 panel)	Folkersen, 2020; PMID: 33067605	unit; rank-based inverse normal transformed and standardised (µg/L)	30931	All European	study specific adjustments	https://zenodo.org/record/2615265#.YsvoXzdByWc
C-reactive protein	Said, 2022; PMID: 35459240	unit; natural log transformed (mg/L)	575531	All European	age, sex, array and 40 genetic principal components	https://www.ebi.ac.uk/gwas/studies/GCST90029070
Interleukin-6 (via IL6-R/CRP path)	Said, 2022; PMID: 35459240	unit; natural log transformed (mg/L)	575531	All European	age, sex, array and 40 genetic principal components	https://www.ebi.ac.uk/gwas/studies/GCST90029070
Vitamin D (female)	Neale's Lab, GWAS Round 2	unit; rank-based inverse normal transformed (nmol/L)	174597	All European	age, age2, and PCs 1-20	https://docs.google.com/spreadsheets/d/1kvPoupSzsSFBNSztMzl04xMoSC3Kcx3CrjVf4yBmESU/edit#gid=178908679
Vitamin D (male)	Neale's Lab, GWAS Round 2	unit; rank-based inverse normal transformed (nmol/L)	154650	All European	age, age2, and PCs 1-20	https://docs.google.com/spreadsheets/d/1kvPoupSzsSFBNSztMzl04xMoSC3Kcx3CrjVf4yBmESU/edit#gid=178908679
Vitamin D	Neale's Lab, GWAS Round 2	unit; rank-based inverse normal transformed (nmol/L), approximates to 21.1 nmol/L	329247	All European	age, age2, inferred_sex, age × inferred_sex, age2 × inferred_sex, and PCs 1-20	https://docs.google.com/spreadsheets/d/1kvPoupSzsSFBNSztMzl04xMoSC3Kcx3CrjVf4yBmESU/edit#gid=178908679
Sex hormone-binding globulin, female (Ruth, 2020)	Ruth, 2020; PMID: 32042192	unit; inverse-normal transformed nmol/L SHBG	189473	All European	Age, dilution, batch, mins since blood draw, time of blood draw, menopause, operation status. Includes individuals at lower limit.	https://www.ebi.ac.uk/gwas/publications/32042192
Sex hormone-binding globulin, male (Ruth, 2020)	Ruth, 2020; PMID: 32042192	unit; natural log transformed (nmol/L)	180726	All European	Age, dilution, batch, mins since blood draw, time of blood draw, menopause, operation status. Includes individuals at lower limit.	https://www.ebi.ac.uk/gwas/publications/32042192
Sex hormone-binding globulin (Ruth, 2020)	Ruth, 2020; PMID: 32042192	unit; natural log transformed (nmol/L)	370125	All European	Men: Age, dilution, batch, mins since blood draw, time of blood draw. Women: Age, dilution, batch, mins since blood draw, time of blood draw menopause, operation status. Includes individuals at lower limit.	https://www.ebi.ac.uk/gwas/publications/32042192
Estradiol, male (Ruth, 2020) GWAS data not available for a sex-combined analysis or women.	Ruth, 2020; PMID: 32042192	binary; men at lower limit vs others	206927	All European	age	https://www.ebi.ac.uk/gwas/publications/32042192
Testosterone, bioavailable, female (Ruth, 2020)	Ruth, 2020; PMID: 32042192	unit; natural log transformed (nmol/L)	188507	All European	Age, dilution, batch, mins since blood draw, time of blood draw, menopause, operation status. Includes individuals at lower limit.	https://www.ebi.ac.uk/gwas/publications/32042192
Testosterone, bioavailable, male (Ruth, 2020)	Ruth, 2020; PMID: 32042192	unit; rank-based inverse normal transformed (nmol/L)	178782	All European	Fasting time, age, centre, chip/release of genetic data	https://www.ebi.ac.uk/gwas/publications/32042192
Testosterone, bioavailable (Ruth, 2020)	Ruth, 2020; PMID: 32042192	unit; rank-based inverse normal transformed (nmol/L)	382988	All European	Age, dilution, batch, mins since blood draw, time of blood draw, menopause, operation status, exclude HRT and other drugs. Includes individuals at lower limit.	https://www.ebi.ac.uk/gwas/publications/32042192
Testosterone, female (Ruth, 2020)	Ruth, 2020; PMID: 32042192	unit; rank-based inverse normal transformed (nmol/L)	230454	All European	Fasting time, age, centre, chip/release of genetic data	https://www.ebi.ac.uk/gwas/publications/32042192
Testosterone, male (Ruth, 2020)	Ruth, 2020; PMID: 32042192	unit; rank-based inverse normal transformed (nmol/L)	194453	All European	Fasting time, age, centre, chip/release of genetic data	https://www.ebi.ac.uk/gwas/publications/32042192
Testosterone (Ruth, 2020)	Ruth, 2020; PMID: 32042192	unit; rank-based inverse normal transformed (nmol/L)	425097	All European	Fasting time, age, centre, chip/release of genetic data	https://www.ebi.ac.uk/gwas/publications/32042192
Lipids (Triglycerides, TG)	Graham 2021; PMID: 34887591	unit; rank-based inverse normal transformed (log mg/dL)	1320000	All European	age, age2, principal components of ancestry, and any necessary study-specific covariates	http://csg.sph.umich.edu/willer/public/glgc-lipids2021/
Lipids (Total cholesterol)	Graham 2021; PMID: 34887591	unit; rank-based inverse normal transformed (mg/dL)	1320000	All European	age, age2, principal components of ancestry, and any necessary study-specific covariates	http://csg.sph.umich.edu/willer/public/glgc-lipids2021/
Lipids (High-density lipoprotein, HDL)	Graham 2021; PMID: 34887591	unit; rank-based inverse normal transformed (mg/dL)	1320000	All European	age, age2, principal components of ancestry, and any necessary study-specific covariates	http://csg.sph.umich.edu/willer/public/glgc-lipids2021/
Lipids (Low-density lipoprotein, LDL)	Graham 2021; PMID: 34887591	unit; rank-based inverse normal transformed (mg/dL)	1320000	All European	age, age2, principal components of ancestry, and any necessary study-specific covariates	http://csg.sph.umich.edu/willer/public/glgc-lipids2021/
Type 2 diabetes	Mahajan, 2018; PMID: 30297969	binary; na	898130	All European (74124 cases)	principal components and study-specific covariates	https://diagram-consortium.org/downloads.html
Type 2 diabetes (female)	Mahajan, 2018; PMID: 30297969	binary; na	464389	All European (30,053 cases)	principal components and study-specific covariates	https://diagram-consortium.org/downloads.html
Type 2 diabetes (male)	Mahajan, 2018; PMID: 30297969	binary; na	425613	All European (41,846 cases)	principal components and study-specific covariates	https://diagram-consortium.org/downloads.html
Fasting insulin, female (Lagou, 2020)	Lagou, 2021; PMID: 33402679	unit; natural log transformed pmol/L	50404	All European	age, study site and principal components	https://magicinvestigators.org/downloads/
Fasting insulin, male (Lagou, 2020)	Lagou, 2021; PMID: 33402679	unit; natural log transformed pmol/L	47806	All European	age, study site and principal components	https://magicinvestigators.org/downloads/
Fasting insulin (Lagou, 2020)	Lagou, 2021; PMID: 33402679	unit; natural log transformed pmol/L	105056	All European	age, study site and principal components	https://magicinvestigators.org/downloads/
Fasting glucose, female (Lagou, 2020)	Lagou, 2021; PMID: 33402679	unit; mmol/L	73089	All European	age, study site and principal components	https://magicinvestigators.org/downloads/
Fasting glucose, male (Lagou, 2020)	Lagou, 2021; PMID: 33402679	unit; mmol/L	67506	All European	age, study site and principal components	https://magicinvestigators.org/downloads/
Fasting glucose (Lagou, 2020)	Lagou, 2021; PMID: 33402679	unit; mmol/L	151188	All European	age, study site and principal components	https://magicinvestigators.org/downloads/
Glycated hemoglobin (Chen 2021)	Chen 2021; PMID: 34059833	unit; 1% change	146806	All European	study-specific covariates, and principal components	https://magicinvestigators.org/downloads/
2 hour glucose (Chen 2021)	Chen 2021; PMID: 34059833	unit; mmol/L	63396	All European	BMI, study-specific covariates, and principal components	https://magicinvestigators.org/downloads/
Fasting insulin (Chen 2021)	Chen 2021; PMID: 34059833	unit; natural log transformed pmol/L	151013	All European	BMI, study-specific covariates, and principal components	https://magicinvestigators.org/downloads/
Fasting glucose (Chen 2021)	Chen 2021; PMID: 34059833	unit; mmol/L	200622	All European	BMI, study-specific covariates, and principal components	https://magicinvestigators.org/downloads/
Insulin-like growth factor 1 (female)	Neale's Lab, GWAS Round 2	unit; rank-based inverse normal transformed (nmol/L)	183995	All European	age, age2, and PCs 1-20	https://docs.google.com/spreadsheets/d/1kvPoupSzsSFBNSztMzl04xMoSC3Kcx3CrjVf4yBmESU/edit#gid=178908679
Insulin-like growth factor 1 (male)	Neale's Lab, GWAS Round 2	unit; rank-based inverse normal transformed (nmol/L)	158444	All European	age, age2, and PCs 1-20	https://docs.google.com/spreadsheets/d/1kvPoupSzsSFBNSztMzl04xMoSC3Kcx3CrjVf4yBmESU/edit#gid=178908679
Insulin-like growth 1 factor	Neale's Lab, GWAS Round 2	unit; rank-based inverse normal transformed (nmol/L), approximates to 5.7 nmol/L	342439	All European	age, age2, inferred_sex, age × inferred_sex, age2 × inferred_sex, and PCs 1-20	https://docs.google.com/spreadsheets/d/1kvPoupSzsSFBNSztMzl04xMoSC3Kcx3CrjVf4yBmESU/edit#gid=178908679
GWAS: genome-wide association study; MET: metabolic equivalent of task; na: not available; PC: principal component; PMID: PubMed ID; SD: standard deviation.

## Sheet: S2
Supplementary Table S2. Colorectal cancer case distribution by study, sex and cancer site.
Study	Ν, cases	Ν, controls	N, male*	N, female*	Ν, colon	Ν, proximal_colon	Ν, distal_colon	Ν, rectal
ASTERISK	892	947	1076	763	622	373	249	260
ATBC	147	30	177	0	75	34	37	72
CCFR_1	1036	978	1005	1009	611	328	275	406
CCFR_2	331	385	328	388	195	102	80	115
CCFR_3	1190	661	885	966	774	308	395	370
CCFR_4	1590	534	1243	881	1001	461	483	525
CLUEII	258	260	240	278	199	76	114	56
COLO2&3	87	124	117	94	59	24	35	27
COLOCARE_HEIDELBERG	187	36	141	82	82	0	0	105
COLOCARE_SEATTLE	169	0	96	73	103	0	0	66
COLON	643	692	844	491	386	208	178	195
CORSA_1	1460	774	1357	877	0	0	0	0
CORSA_2	1210	1273	1606	877	222	109	113	180
CPSII_1	540	536	548	528	431	140	263	104
CPSII_2	339	349	328	360	260	54	175	61
CRCGEN	760	786	911	635	465	266	196	281
CZECH	1675	1618	1934	1359	347	162	140	343
DACHS_1	1707	1702	2016	1393	1034	485	547	668
DACHS_2	666	498	729	435	385	175	210	281
DACHS_3	1210	617	1129	698	751	321	429	459
DALS_1	702	709	799	612	698	358	325	0
DALS_2	402	461	453	410	402	181	205	0
EDRN	273	316	321	268	156	68	88	110
EPIC	2095	2306	2053	2348	1364	662	580	712
EPICOLON	267	342	358	251	189	123	54	77
ESTHER_VERDI	397	420	534	283	202	112	74	185
HAWAIICCS_AD	85	543	401	227	0	0	0	0
HCES-CRC	3026	2268	2869	2425	0	0	0	0
HPFS_1	227	228	455	0	158	76	82	48
HPFS_2	176	172	348	0	111	57	54	40
HPFS_3_AD	312	343	655	0	0	0	0	0
HPFS_4	183	197	380	0	0	0	0	0
HPFS_5_AD	155	105	260	0	0	0	0	0
KENTUCKY	1035	1132	1070	1097	872	396	470	0
LCCS	1482	701	1214	969	857	391	350	615
MCCS	709	634	691	652	349	141	201	177
MEC_1	326	346	361	311	239	85	154	81
MEC_2	63	81	71	73	0	0	0	0
MECC_1	483	495	527	451	400	222	178	78
MECC_2	1093	808	950	951	656	325	331	354
MECC_3	2570	1810	2365	2015	1502	740	762	777
MSKCC	68	0	27	41	0	0	0	0
NCCCSI	251	469	404	316	206	92	107	27
NCCCSII	595	686	781	500	279	270	0	316
NFCCR	193	467	390	270	130	60	70	63
NGCCS	1103	0	621	482	515	151	210	473
NHS_1	391	774	0	1165	305	123	175	82
NHS_2	158	181	0	339	112	44	67	35
NHS_3_AD	513	577	0	1090	0	0	0	0
NHS_4	308	303	0	611	231	69	162	69
NHS_5_AD	251	226	0	477	0	0	0	0
NHSII	87	80	0	167	0	0	0	0
NSHDS	416	413	297	532	0	0	0	0
OFCCR	594	522	537	579	392	162	203	184
OSUMC	3094	2433	2627	2900	2107	793	1089	986
PHS	375	389	764	0	286	121	122	84
PLCO_1	524	1972	1832	664	507	191	316	5
PLCO_2	475	414	510	379	314	100	209	156
PLCO_4_AD	797	1308	1031	1074	0	0	0	0
SCCFR	276	122	0	398	202	71	129	64
REACH	90	347	211	226	0	0	0	0
SEARCH	4173	115	2453	1835	2297	1168	1043	1829
SELECT	264	269	533	0	0	0	0	0
SLRCCS	2504	2281	2565	2220	1346	623	723	904
SMC_COSM	566	831	814	583	356	142	170	203
SMS_AD	41	130	82	89	0	0	0	0
UKB	5356	21407	15404	11359	3266	1497	1290	2062
USC_HRT_CRC	321	387	0	708	309	113	150	9
VITAL	279	286	298	267	211	67	141	65
WHI_1	468	1523	0	1991	451	143	307	14
WHI_2	978	1006	0	1984	682	218	464	245
WHI_3	554	559	0	1113	422	76	332	72
TOTAL	58,221	67,694	66,026	59,889	31,083	13,857	15,306	15,775
*Total sample size

## Sheet: S3
Supplementary Table S3. Genetic instruments for exposure and putative mediators used in the mendelian randomization analyses.
Trait	rsid	Effect allele	Non-effect allele	Beta	SE	P-value	MAF	Consequence	Protein position	Amino acids	Ensembl ID	Gene name
Body Mass Index	rs10002111	A	G	0.0125	0.0021	1.257e-09	0.7863	intergenic	-	-	-	RNU6-699P
Body Mass Index	rs10033843	A	G	0.014	0.0021	1.073e-11	0.2326	intron	-	-	ENSG00000156219	ART3
Body Mass Index	rs10050620	T	C	-0.013	0.002	1.198e-10	0.341	intergenic	-	-	-	RGS7BP
Body Mass Index	rs1006317	T	G	0.016	0.0026	3.749e-10	0.1461	intron	-	-	-	LINC01698
Body Mass Index	rs10099330	A	G	-0.0119	0.0017	3.218e-12	0.4384	intron	-	-	ENSG00000171045	TSNARE1
Body Mass Index	rs10101364	T	C	0.012	0.0018	5.607e-11	0.669	intergenic	-	-	-	RP11-108E14.1
Body Mass Index	rs10110189	T	C	-0.0156	0.0028	2.198e-08	0.8976	upstream	-	-	ENSG00000104723	TUSC3
Body Mass Index	rs10121187	C	G	0.0102	0.0017	2.016e-09	0.498	intergenic	-	-	-	ME2P1
Body Mass Index	rs10132280	A	C	-0.0214	0.0018	2.283e-33	0.3221	intergenic	-	-	-	RP11-388G3.1
Body Mass Index	rs10145749	T	C	0.0161	0.0026	8.325e-10	0.1441	upstream	-	-	ENSG00000022976	ZNF839
Body Mass Index	rs10168563	A	G	0.0126	0.0018	9.334e-12	0.7087	intergenic	-	-	-	AC013442.1
Body Mass Index	rs10169594	T	C	-0.012	0.0018	1.338e-11	0.3708	intergenic	-	-	-	AC010739.1
Body Mass Index	rs10182181	A	G	-0.0327	0.0016	2.45e-91	0.4662	intergenic	-	-	-	ADCY3
Body Mass Index	rs10185199	A	G	-0.0143	0.002	3.178e-13	0.2793	intron	-	-	ENSG00000227028	SLC8A1-AS1
Body Mass Index	rs10197031	T	C	-0.0161	0.0019	5.047e-18	0.2724	intron	-	-	ENSG00000233639	LINC01158
Body Mass Index	rs10261050	T	C	0.0113	0.0017	4.533e-11	0.4404	downstream	-	-	ENSG00000128573	FOXP2
Body Mass Index	rs1048637	T	G	-0.0094	0.0017	2.944e-08	0.4791	3_prime_UTR	-	-	ENSG00000132182	NUP210
Body Mass Index	rs10499694	A	G	0.013	0.0016	1.285e-15	0.4831	intron	-	-	ENSG00000132437	DDC
Body Mass Index	rs10506971	A	G	-0.0142	0.0017	4.686e-17	0.5577	upstream	-	-	-	RP11-1109F11.3
Body Mass Index	rs10510419	T	G	-0.0168	0.0023	2.233e-13	0.1511	intron	-	-	ENSG00000132170	PPARG
Body Mass Index	rs10518694	A	C	0.0144	0.0024	3.431e-09	0.1103	intron	-	-	ENSG00000169856	ONECUT1
Body Mass Index	rs10733051	A	G	0.0093	0.0016	6.958e-09	0.4871	intron	-	-	ENSG00000143190	POU2F1
Body Mass Index	rs10733682	A	G	0.0148	0.0016	1.755e-19	0.494	3_prime_UTR	-	-	ENSG00000136944	LMX1B
Body Mass Index	rs10741329	A	G	0.0115	0.0018	3.914e-10	0.6978	intron	-	-	ENSG00000261645	DISC1FP1
Body Mass Index	rs10742752	T	C	-0.0123	0.0017	1.203e-13	0.6193	intron	-	-	-	RP11-430H10.4
Body Mass Index	rs1075901	T	C	-0.0118	0.0016	4.431e-13	0.5666	intron	-	-	ENSG00000141027	NCOR1
Body Mass Index	rs10761785	T	G	-0.0133	0.0016	3.467e-16	0.5099	intron	-	-	ENSG00000165476	REEP3
Body Mass Index	rs10772983	T	C	-0.01	0.0016	6.209e-10	0.5547	upstream	-	-	ENSG00000213235	EEF1A1P16
Body Mass Index	rs10779751	A	G	0.0131	0.0018	2.657e-13	0.7237	intron	-	-	ENSG00000198793	MTOR
Body Mass Index	rs10788494	C	G	0.0132	0.0017	5.507e-15	0.4791	intron	-	-	ENSG00000182771	GRID1
Body Mass Index	rs10811868	A	G	-0.01	0.0018	3.177e-08	0.33	intron	-	-	-	RP11-370B11.4
Body Mass Index	rs10829164	T	C	0.0151	0.0024	2.365e-10	0.1928	intron	-	-	ENSG00000107890	ANKRD26
Body Mass Index	rs10842240	C	G	0.0195	0.0025	1.211e-14	0.1342	intron	-	-	ENSG00000134532	SOX5
Body Mass Index	rs10858334	C	G	-0.0148	0.0025	4.914e-09	0.1342	3_prime_UTR	-	-	ENSG00000130558	OLFM1
Body Mass Index	rs10864728	A	G	0.011	0.0019	1.196e-08	0.6093	intron	-	-	ENSG00000143641	GALNT2
Body Mass Index	rs10909880	T	C	-0.0135	0.0016	2.205e-16	0.4602	downstream	-	-	-	RP11-740P5.2
Body Mass Index	rs10920336	A	G	-0.0101	0.0017	4.197e-09	0.5398	upstream	-	-	ENSG00000143862	ARL8A
Body Mass Index	rs10920678	A	G	0.0149	0.0016	7.148e-20	0.5736	intron	-	-	ENSG00000162670	BRINP3
Body Mass Index	rs10929925	A	C	-0.0142	0.0016	3.045e-18	0.4831	intergenic	-	-	-	LINC01105
Body Mass Index	rs10938397	A	G	-0.0322	0.0016	2.42e-86	0.4205	intergenic	-	-	-	RP11-362I1.1
Body Mass Index	rs10942267	A	G	0.0148	0.0018	6.532e-16	0.2833	intron	-	-	ENSG00000145687	SSBP2
Body Mass Index	rs10961649	T	C	0.0104	0.0018	1.513e-08	0.339	intron	-	-	ENSG00000175893	ZDHHC21
Body Mass Index	rs10962550	C	G	0.0186	0.0022	5.675e-17	0.1769	intron	-	-	ENSG00000173068	BNC2
Body Mass Index	rs10968114	A	C	0.0113	0.0017	3.302e-11	0.4374	intergenic	-	-	-	RP11-575I8.1
Body Mass Index	rs10975933	C	G	0.0114	0.0018	2.065e-10	0.339	intron	-	-	ENSG00000107077	KDM4C
Body Mass Index	rs10992867	A	G	0.0162	0.0019	3.195e-17	0.3072	intergenic	-	-	-	PHF2
Body Mass Index	rs11001259	A	T	-0.0138	0.0024	1.224e-08	0.1809	intron	-	-	ENSG00000188716	DUPD1
Body Mass Index	rs11030618	T	C	0.011	0.0017	1.673e-10	0.5805	intron	-	-	-	RP11-466I1.1
Body Mass Index	rs11044430	A	T	0.0161	0.0023	3.765e-12	0.8459	intron	-	-	ENSG00000052126	PLEKHA5
Body Mass Index	rs11046972	T	C	0.0176	0.0032	3.717e-08	0.0825	intron	-	-	ENSG00000134532	SOX5
Body Mass Index	rs11060853	A	G	-0.0107	0.0019	3.098e-08	0.4165	intron	-	-	ENSG00000150967	ABCB9
Body Mass Index	rs11066188	A	G	-0.0114	0.0016	3.053e-12	0.4135	intron	-	-	ENSG00000173064	HECTD4
Body Mass Index	rs11078883	C	G	-0.0126	0.0018	1.299e-12	0.3559	intron	-	-	ENSG00000070366	SMG6
Body Mass Index	rs11105839	A	T	-0.0113	0.0017	1.248e-11	0.3459	intergenic	-	-	-	RP11-20L19.1
Body Mass Index	rs11115176	T	C	0.0131	0.0019	6.793e-12	0.2177	intergenic	-	-	-	RP11-362A1.2
Body Mass Index	rs11121210	T	C	-0.0111	0.0017	2.365e-10	0.5934	intron	-	-	ENSG00000142599	RERE
Body Mass Index	rs11128021	A	G	-0.0181	0.0024	1.634e-14	0.1541	intron	-	-	ENSG00000175105	ZNF654
Body Mass Index	rs11150911	A	C	0.0118	0.0018	3.718e-11	0.7008	intergenic	-	-	-	RP11-173L6.1
Body Mass Index	rs11165643	T	C	0.0185	0.0016	4.493e-30	0.5825	intergenic	-	-	-	EEF1A1P11
Body Mass Index	rs11170468	A	C	0.013	0.0019	1.124e-11	0.2256	intergenic	-	-	-	RP11-554L12.2
Body Mass Index	rs11218510	A	G	-0.014	0.002	6.788e-13	0.3708	intron	-	-	-	MIR100HG
Body Mass Index	rs11246136	A	C	-0.0167	0.003	2.034e-08	0.0974	intron	-	-	ENSG00000182272	B4GALNT4
Body Mass Index	rs112646560	T	C	0.018	0.0023	1.29e-14	0.2068	intron	-	-	ENSG00000127603	MACF1
Body Mass Index	rs1126930	C	G	0.0341	0.0053	1.004e-10	0.0239	missense	98	S/T	ENSG00000181929	PRKAG1
Body Mass Index	rs11525873	T	C	0.0232	0.0032	2.977e-13	0.0964	upstream	-	-	ENSG00000105948	TTC26
Body Mass Index	rs11538	A	G	-0.0138	0.0023	1.094e-09	0.1491	synonymous	222	N	ENSG00000015475	BID
Body Mass Index	rs11577094	T	C	0.0186	0.003	3.275e-10	0.0547	intron	-	-	ENSG00000163879	DNALI1
Body Mass Index	rs11594179	T	C	-0.0109	0.0019	2.158e-08	0.2445	3_prime_UTR	-	-	ENSG00000107882	SUFU
Body Mass Index	rs1159692	A	C	0.0135	0.0017	5.543e-15	0.5159	intergenic	-	-	-	MRPL49P1
Body Mass Index	rs11611246	T	G	0.0223	0.002	2.037e-28	0.1829	intron	-	-	ENSG00000060237	WNK1
Body Mass Index	rs11614340	T	C	-0.0117	0.0018	1.87e-10	0.2793	intron	-	-	ENSG00000072609	CHFR
Body Mass Index	rs11615578	T	C	0.0117	0.002	3.036e-09	0.2207	intron	-	-	ENSG00000110931	CAMKK2
Body Mass Index	rs11633626	A	C	-0.0157	0.0018	7.272e-19	0.6233	intergenic	-	-	-	RP11-255M2.3
Body Mass Index	rs11636611	T	C	0.0104	0.0017	8.853e-10	0.5119	intron	-	-	-	RP11-184D12.1
Body Mass Index	rs116374395	A	G	0.0321	0.0052	7.047e-10	0.0408	downstream	-	-	-	CTD-2335O3.2
Body Mass Index	rs11649864	A	G	0.0192	0.003	2.524e-10	0.0845	intergenic	-	-	-	RP11-159D12.6
Body Mass Index	rs11655587	T	C	-0.021	0.002	6.874e-26	0.3191	intergenic	-	-	-	IGF2BP1
Body Mass Index	rs11672660	T	C	-0.0338	0.0021	6.831e-60	0.2137	intron	-	-	ENSG00000010310	GIPR
Body Mass Index	rs11692326	T	C	0.0147	0.0019	1.685e-14	0.2237	intron	-	-	-	AC007879.5
Body Mass Index	rs11695013	T	C	-0.0104	0.0017	2.427e-09	0.6491	intron	-	-	-	LINC01876
Body Mass Index	rs11713193	A	G	0.0246	0.0017	3.02e-48	0.497	downstream	-	-	ENSG00000164078	MST1R
Body Mass Index	rs11739877	T	C	0.0116	0.0018	4.006e-11	0.6103	downstream	-	-	-	CTD-2285G11.1
Body Mass Index	rs11757278	T	C	0.0133	0.0019	6.916e-13	0.3211	intron	-	-	ENSG00000112137	PHACTR1
Body Mass Index	rs11772246	T	C	0.0145	0.0022	3.689e-11	0.1869	intron	-	-	ENSG00000183166	CALN1
Body Mass Index	rs11773362	T	C	-0.0105	0.0018	6.389e-09	0.3429	intron	-	-	ENSG00000174469	CNTNAP2
Body Mass Index	rs11782074	T	G	0.0124	0.0018	4.238e-12	0.3539	intergenic	-	-	-	AC138647.1
Body Mass Index	rs118081010	T	C	0.0518	0.0075	5.277e-12	0.0139	intron	-	-	-	RP11-702F3.3
Body Mass Index	rs11882409	A	C	0.0121	0.0019	3.309e-10	0.2753	intergenic	-	-	-	PEPD
Body Mass Index	rs11902450	T	C	0.0167	0.0027	1.061e-09	0.1004	intergenic	-	-	-	RP11-333O1.1
Body Mass Index	rs11915371	A	C	-0.0154	0.0021	2.288e-13	0.1889	intergenic	-	-	-	RP11-231I13.2
Body Mass Index	rs11919665	A	T	0.0117	0.002	7.297e-09	0.671	intron	-	-	ENSG00000047849	MAP4
Body Mass Index	rs11921432	T	C	-0.0189	0.0027	5.382e-12	0.1014	intergenic	-	-	-	KRT8P18
Body Mass Index	rs12072739	A	G	-0.0169	0.0023	1.502e-13	0.2197	intron	-	-	ENSG00000188641	DPYD
Body Mass Index	rs12098284	T	C	0.0184	0.0026	9.868e-13	0.1183	intron	-	-	ENSG00000156110	ADK
Body Mass Index	rs12140153	T	G	-0.0353	0.0034	1.443e-25	0.0666	missense	1543	V/G	-	PATJ
Body Mass Index	rs12150665	T	C	0.0168	0.0016	1.737e-24	0.4016	intron	-	-	ENSG00000005955	GGNBP2
Body Mass Index	rs12259464	A	G	0.0109	0.0017	1.478e-10	0.4423	intron	-	-	ENSG00000185532	PRKG1
Body Mass Index	rs12282785	A	C	-0.0157	0.0023	1.434e-11	0.2475	intron	-	-	-	RP11-21L23.4
Body Mass Index	rs12286929	A	G	-0.0177	0.0016	1.925e-27	0.4841	intergenic	-	-	-	CADM1
Body Mass Index	rs12334877	A	G	-0.0144	0.0021	2.173e-11	0.1779	intergenic	-	-	-	LINC00967
Body Mass Index	rs12364470	T	G	-0.0187	0.0022	2.18e-17	0.1551	upstream	-	-	-	RP11-469N6.1
Body Mass Index	rs12369179	T	C	-0.034	0.0031	2.324e-28	0.0706	intron	-	-	ENSG00000033030	ZCCHC8
Body Mass Index	rs12386885	T	C	0.0151	0.0026	9.902e-09	0.1491	intron	-	-	-	RP11-386D6.1
Body Mass Index	rs12421848	A	G	-0.0141	0.0019	3.993e-13	0.3658	intron	-	-	ENSG00000177830	CHID1
Body Mass Index	rs12429545	A	G	0.0313	0.0024	1.419e-37	0.1113	intergenic	-	-	-	RP11-384G23.1
Body Mass Index	rs12439632	C	G	0.0145	0.0023	3.675e-10	0.161	intron	-	-	-	MINDY2
Body Mass Index	rs12448257	A	G	0.0161	0.002	9.035e-16	0.2038	intron	-	-	ENSG00000167984	NLRC3
Body Mass Index	rs12462975	A	G	0.0193	0.0018	1.474e-25	0.2883	intergenic	-	-	-	CCNE1
Body Mass Index	rs12527426	A	G	0.015	0.0019	5.544e-16	0.2962	intron	-	-	ENSG00000091844	RGS17
Body Mass Index	rs12591120	T	C	0.012	0.0022	3.835e-08	0.2276	intron	-	-	ENSG00000140443	IGF1R
Body Mass Index	rs12594043	C	G	0.0102	0.0017	1.312e-09	0.5427	intron	-	-	ENSG00000166206	GABRB3
Body Mass Index	rs12602912	T	C	0.0166	0.002	2.899e-16	0.2147	intron	-	-	ENSG00000262858	BPTF
Body Mass Index	rs12611148	A	C	-0.0137	0.0024	1.417e-08	0.166	downstream	-	-	-	CTC-559E9.9
Body Mass Index	rs12628051	T	C	0.0161	0.0018	2.9e-19	0.3241	intron	-	-	ENSG00000100354	TNRC6B
Body Mass Index	rs12628891	T	C	-0.0115	0.0019	5.852e-10	0.2913	intron	-	-	ENSG00000100139	MICALL1
Body Mass Index	rs12635553	A	T	0.0099	0.0017	4.102e-09	0.4742	intron	-	-	ENSG00000154310	TNIK
Body Mass Index	rs12636480	T	G	0.0128	0.0018	6.96e-13	0.3728	intergenic	-	-	-	CYP51A1P1
Body Mass Index	rs12642970	C	G	-0.0109	0.0019	1.709e-08	0.4245	intron	-	-	ENSG00000169744	LDB2
Body Mass Index	rs12652212	A	G	-0.0131	0.0016	1.633e-15	0.4284	intergenic	-	-	-	CTD-2232E5.2
Body Mass Index	rs1268065	A	G	-0.01	0.0016	7.119e-10	0.506	intron	-	-	-	RP11-624M8.1
Body Mass Index	rs12680842	A	G	0.0142	0.0017	3.411e-16	0.3757	downstream	-	-	-	RP11-267M23.4
Body Mass Index	rs12681792	A	C	0.015	0.0021	2.883e-12	0.1869	intron	-	-	ENSG00000177182	CLVS1
Body Mass Index	rs12692596	T	C	0.012	0.0017	1.032e-12	0.3598	intron	-	-	ENSG00000153250	RBMS1
Body Mass Index	rs12714199	T	C	-0.0141	0.0017	3.219e-16	0.5974	intron	-	-	ENSG00000249884	RNF103-CHMP3
Body Mass Index	rs12765914	T	C	0.0226	0.0031	1.96e-13	0.0835	intergenic	-	-	-	LINC00838
Body Mass Index	rs12868881	A	T	0.0138	0.0017	1.401e-15	0.4254	intergenic	-	-	-	RP11-65D24.2
Body Mass Index	rs12888545	A	G	-0.0133	0.002	1.764e-11	0.2455	intron	-	-	ENSG00000054983	GALC
Body Mass Index	rs12912198	T	C	-0.01	0.0018	3.44e-08	0.2604	intergenic	-	-	-	RP11-627D16.1
Body Mass Index	rs12914623	C	G	-0.0159	0.0019	1.999e-16	0.2445	intron	-	-	ENSG00000136379	ABHD17C
Body Mass Index	rs12922346	C	G	0.0133	0.002	1.482e-11	0.2286	intergenic	-	-	-	RP11-481E4.1
Body Mass Index	rs12926250	T	G	0.018	0.0028	1.784e-10	0.0895	upstream	-	-	ENSG00000118557	PMFBP1
Body Mass Index	rs1293037	T	C	0.0129	0.0022	5.726e-09	0.7694	intergenic	-	-	-	AL358133.1
Body Mass Index	rs12939549	A	G	0.018	0.0016	3.681e-28	0.4334	intron	-	-	ENSG00000141564	RPTOR
Body Mass Index	rs1296328	A	C	0.0166	0.0017	3.486e-22	0.5487	intron	-	-	-	RP11-775H9.2
Body Mass Index	rs12981256	A	G	0.0151	0.0017	1.432e-18	0.5249	upstream	-	-	ENSG00000129911	KLF16
Body Mass Index	rs12987009	A	T	-0.0109	0.0017	1.834e-10	0.4284	intron	-	-	ENSG00000135929	CYP27A1
Body Mass Index	rs13021737	A	G	-0.0578	0.0021	2.89e-161	0.826	intergenic	-	-	-	TMEM18
Body Mass Index	rs13033310	A	G	0.0146	0.0022	3.395e-11	0.2465	intron	-	-	ENSG00000176771	NCKAP5
Body Mass Index	rs1304549	A	G	-0.0118	0.0021	1.352e-08	0.2058	intergenic	-	-	-	CBLN4
Body Mass Index	rs13047416	C	G	0.0152	0.0018	6.934e-18	0.3698	intron	-	-	-	AF064858.6
Body Mass Index	rs13107325	T	C	0.0468	0.0032	3.805e-47	0.0795	missense	391	T/A	ENSG00000138821	SLC39A8
Body Mass Index	rs13110266	A	G	-0.0124	0.0016	3.956e-14	0.4125	intergenic	-	-	-	RP11-234O6.2
Body Mass Index	rs13174863	A	G	-0.0197	0.0023	1.939e-17	0.167	intron	-	-	-	CTB-35F21.1
Body Mass Index	rs13186194	T	C	0.01	0.0017	2.197e-09	0.3956	intron	-	-	ENSG00000130449	ZSWIM6
Body Mass Index	rs13191362	A	G	0.0235	0.0025	4.079e-21	0.1282	intron	-	-	ENSG00000185345	PARK2
Body Mass Index	rs13240600	A	G	0.018	0.0022	7.904e-16	0.167	upstream	-	-	ENSG00000248919	ATP5J2-PTCD1
Body Mass Index	rs13245051	A	G	0.015	0.0017	1.121e-18	0.5169	intergenic	-	-	-	PPP1R3A
Body Mass Index	rs13249650	A	T	0.011	0.0019	1.02e-08	0.5616	intergenic	-	-	-	RP11-299D14.2
Body Mass Index	rs13263601	A	C	-0.0145	0.0018	4.867e-16	0.33	intron	-	-	ENSG00000185053	SGCZ
Body Mass Index	rs1327259	A	G	0.0157	0.0017	1.465e-19	0.4155	intergenic	-	-	-	RP3-437C15.2
Body Mass Index	rs13296413	T	C	-0.0148	0.0017	2.49e-17	0.3678	intron	-	-	ENSG00000147905	ZCCHC7
Body Mass Index	rs13298487	T	C	0.0115	0.002	1.425e-08	0.3797	intergenic	-	-	-	CRB2
Body Mass Index	rs1346841	A	G	-0.0126	0.0017	3.183e-13	0.4205	intergenic	-	-	-	RP11-158O16.1
Body Mass Index	rs1350430	T	C	-0.0125	0.0017	2.075e-13	0.4105	intron	-	-	ENSG00000165966	PDZRN4
Body Mass Index	rs1356506	T	C	0.0137	0.0018	8.394e-15	0.3628	intergenic	-	-	-	RIT2
Body Mass Index	rs1358980	T	C	-0.0129	0.0017	5.151e-15	0.497	intergenic	-	-	-	RP11-344J7.3
Body Mass Index	rs1383592	A	G	0.0122	0.0021	4.92e-09	0.2296	intron	-	-	ENSG00000169946	ZFPM2
Body Mass Index	rs1409818	T	C	0.0195	0.0028	2.589e-12	0.0994	upstream	-	-	ENSG00000125816	NKX2-4
Body Mass Index	rs1412235	C	G	0.0237	0.0017	2.277e-42	0.3052	intron	-	-	ENSG00000174482	LINGO2
Body Mass Index	rs1421334	A	C	0.0135	0.0017	3.111e-15	0.5805	intron	-	-	ENSG00000172733	PURG
Body Mass Index	rs1436344	C	G	0.0147	0.0017	1.07e-17	0.5905	intergenic	-	-	-	RP11-281P11.1
Body Mass Index	rs1437842	A	G	-0.0106	0.0017	8.494e-10	0.4821	intron	-	-	ENSG00000174473	GALNTL6
Body Mass Index	rs1441264	A	G	0.0174	0.0017	7.603e-25	0.6262	intergenic	-	-	-	NIPA2P5
Body Mass Index	rs1451077	A	G	-0.0169	0.0019	1.426e-18	0.5666	intergenic	-	-	-	snoU13
Body Mass Index	rs147568678	T	C	0.0134	0.0023	3.422e-09	0.2326	intergenic	-	-	-	PCGF5
Body Mass Index	rs1492014	T	C	-0.0171	0.0017	1.442e-23	0.3966	intergenic	-	-	-	ARMC10P1
Body Mass Index	rs1492767	T	C	0.0095	0.0016	3.546e-09	0.4881	intron	-	-	-	RP11-231C18.1
Body Mass Index	rs1501673	A	G	0.0289	0.0025	2.725e-31	0.1441	intron	-	-	ENSG00000245526	LINC00461
Body Mass Index	rs150215901	A	T	-0.0275	0.0049	1.54e-08	0.0477	intergenic	-	-	-	CTD-2335O3.3
Body Mass Index	rs1522569	T	G	0.0141	0.0022	1.599e-10	0.175	intergenic	-	-	-	RP11-322J23.1
Body Mass Index	rs1559673	A	C	0.0359	0.0049	2.212e-13	0.0298	3_prime_UTR	-	-	ENSG00000129003	VPS13C
Body Mass Index	rs156201	C	G	0.0124	0.0019	1.646e-10	0.7336	intergenic	-	-	-	RP11-427E4.1
Body Mass Index	rs1624134	C	G	0.01	0.0017	6.505e-09	0.3956	intron	-	-	ENSG00000148498	PARD3
Body Mass Index	rs16851483	T	G	0.0352	0.0034	4.869e-25	0.0646	intron	-	-	ENSG00000155903	RASA2
Body Mass Index	rs16906838	T	C	-0.0247	0.004	4.305e-10	0.0537	intergenic	-	-	-	RNU6-144P
Body Mass Index	rs16952482	T	C	-0.0151	0.0027	3.056e-08	0.1083	intron	-	-	ENSG00000140718	FTO
Body Mass Index	rs1700082	C	G	0.0094	0.0017	3.377e-08	0.6491	intron	-	-	ENSG00000183117	CSMD1
Body Mass Index	rs17020497	A	G	0.014	0.0025	2.037e-08	0.1223	intergenic	-	-	-	AC013262.1
Body Mass Index	rs17024393	T	C	-0.0644	0.0049	7.105e-39	0.0328	3_prime_UTR	-	-	ENSG00000065135	GNAI3
Body Mass Index	rs17066856	T	C	0.035	0.0027	7.098e-38	0.0825	intergenic	-	-	-	MC4R
Body Mass Index	rs17094222	T	C	-0.0173	0.002	4.043e-18	0.1968	intergenic	-	-	-	HIF1AN
Body Mass Index	rs17149254	T	C	0.0238	0.0023	2.993e-25	0.7644	intron	-	-	ENSG00000265479	DTX2P1-UPK3BP1-PMS2P11
Body Mass Index	rs17182027	A	G	-0.011	0.0017	1.46e-10	0.5666	intron	-	-	ENSG00000205683	DPF3
Body Mass Index	rs17207196	T	C	-0.022	0.0017	1.576e-36	0.4443	intron	-	-	ENSG00000135213	POM121C
Body Mass Index	rs1721447	T	G	-0.01	0.0017	3.793e-09	0.4841	intron	-	-	-	AC073071.1
Body Mass Index	rs17367750	T	C	-0.0122	0.0018	1.969e-11	0.3082	intron	-	-	ENSG00000196782	MAML3
Body Mass Index	rs17405603	A	T	-0.0125	0.0019	4.427e-11	0.328	non_coding_transcript_exon	-	-	-	CTC-367F4.1
Body Mass Index	rs17405819	T	C	0.0211	0.0018	6.04e-33	0.3042	upstream	-	-	-	snoU13
Body Mass Index	rs1750307	A	T	0.0129	0.0018	2.778e-13	0.3579	intergenic	-	-	-	IQGAP3
Body Mass Index	rs17544384	T	C	-0.0131	0.0023	2.276e-08	0.2008	intron	-	-	ENSG00000009307	CSDE1
Body Mass Index	rs17636031	T	C	-0.0154	0.0018	3.87e-17	0.2674	intergenic	-	-	-	RP11-298J20.4
Body Mass Index	rs17681451	A	G	-0.0225	0.0031	7.37e-13	0.0736	intron	-	-	ENSG00000181722	ZBTB20
Body Mass Index	rs17724992	A	G	0.0172	0.0018	5.232e-21	0.2445	intron	-	-	ENSG00000130517	PGPEP1
Body Mass Index	rs17783165	T	C	-0.0128	0.0017	2.737e-13	0.3529	intron	-	-	ENSG00000081138	CDH7
Body Mass Index	rs17806224	A	G	-0.026	0.0022	7.908e-32	0.1849	intron	-	-	-	LINC01524
Body Mass Index	rs17814208	A	G	-0.0129	0.002	7.239e-11	0.2545	intron	-	-	ENSG00000075884	ARHGAP15
Body Mass Index	rs1799923	A	G	-0.0224	0.0026	1.124e-17	0.8936	5_prime_UTR	-	-	ENSG00000187094	CCK
Body Mass Index	rs1808629	A	G	-0.0202	0.002	2.191e-23	0.675	intergenic	-	-	-	KCNB2
Body Mass Index	rs185350	T	C	0.0137	0.0016	9.104e-17	0.5099	downstream	-	-	ENSG00000153885	KCTD15
Body Mass Index	rs1860561	A	G	0.0159	0.0019	1.706e-16	0.1948	intron	-	-	ENSG00000174437	ATP2A2
Body Mass Index	rs1877875	T	C	-0.0109	0.0017	2.505e-10	0.4254	upstream	-	-	-	RP11-281A20.1
Body Mass Index	rs1884389	T	C	-0.0108	0.0017	3.724e-10	0.4294	intergenic	-	-	-	NSFL1C
Body Mass Index	rs1884897	A	G	-0.0184	0.0017	2.701e-28	0.6143	intergenic	-	-	-	LINC01713
Body Mass Index	rs1927790	T	C	-0.014	0.0016	1.571e-17	0.4543	intron	-	-	ENSG00000185352	HS6ST3
Body Mass Index	rs1928295	T	C	0.0134	0.0016	2.225e-16	0.4423	intergenic	-	-	-	RP11-500B12.1
Body Mass Index	rs1941213	A	C	0.0108	0.0019	1.585e-08	0.2773	intron	-	-	ENSG00000183715	OPCML
Body Mass Index	rs1941696	A	G	0.0112	0.0017	4.741e-11	0.4851	intron	-	-	ENSG00000141431	ASXL3
Body Mass Index	rs1945160	A	G	-0.0104	0.0018	5.651e-09	0.3648	intergenic	-	-	-	LINC01915
Body Mass Index	rs1948080	T	G	0.0136	0.0018	1.134e-14	0.3579	intergenic	-	-	-	RP11-32D4.1
Body Mass Index	rs194809	A	G	0.0126	0.0022	4.861e-09	0.1849	intergenic	-	-	-	CHP2
Body Mass Index	rs1951455	T	C	-0.0148	0.0019	6.048e-15	0.7425	intron	-	-	ENSG00000100784	RPS6KA5
Body Mass Index	rs1958898	C	G	-0.0146	0.0021	4.225e-12	0.1938	intergenic	-	-	-	RP11-662J14.2
Body Mass Index	rs1965529	A	G	0.0161	0.0022	7.659e-14	0.2107	intron	-	-	ENSG00000187391	MAGI2
Body Mass Index	rs197374	T	C	0.0141	0.0017	3.155e-16	0.4115	intron	-	-	ENSG00000197852	FAM212B
Body Mass Index	rs1999433	T	C	-0.0107	0.0017	2.899e-10	0.4463	intergenic	-	-	-	MTND2P8
Body Mass Index	rs2007518	A	G	-0.013	0.0017	1.964e-14	0.3976	intron	-	-	ENSG00000183715	OPCML
Body Mass Index	rs2047648	A	T	-0.0133	0.002	7.947e-12	0.2634	intron	-	-	ENSG00000197415	VEPH1
Body Mass Index	rs2051559	T	C	-0.0167	0.0025	3.775e-11	0.1193	intron	-	-	ENSG00000159788	RGS12
Body Mass Index	rs2053682	A	C	0.017	0.0018	2.591e-20	0.6779	intron	-	-	ENSG00000204764	RANBP17
Body Mass Index	rs2058527	T	G	-0.0115	0.0019	1.795e-09	0.7386	intron	-	-	ENSG00000078328	RBFOX1
Body Mass Index	rs2064044	A	C	-0.0123	0.0021	1.022e-08	0.8181	intron	-	-	ENSG00000224924	LINC00320
Body Mass Index	rs2065418	T	G	0.0139	0.0018	6.073e-15	0.3539	intron	-	-	ENSG00000066382	MPPED2
Body Mass Index	rs2066295	A	G	0.0142	0.002	2.285e-12	0.2187	intron	-	-	ENSG00000158373	HIST1H2BD
Body Mass Index	rs2074314	T	C	0.0105	0.0017	1.369e-09	0.6521	upstream	-	-	ENSG00000187486	KCNJ11
Body Mass Index	rs2108719	A	G	0.0107	0.0019	2.279e-08	0.2465	intron	-	-	ENSG00000106536	POU6F2
Body Mass Index	rs2112347	T	G	0.0276	0.0017	1.173e-61	0.3678	upstream	-	-	ENSG00000152359	POC5
Body Mass Index	rs2119753	A	G	0.01	0.0017	1e-08	0.3907	intergenic	-	-	-	LINC01818
Body Mass Index	rs2120710	A	G	0.0101	0.0018	1.977e-08	0.3698	intergenic	-	-	-	RP11-777J24.1
Body Mass Index	rs2134858	T	C	-0.0117	0.0017	5.869e-12	0.5388	intron	-	-	ENSG00000083067	TRPM3
Body Mass Index	rs213518	T	C	-0.0153	0.0024	2.492e-10	0.1431	intron	-	-	ENSG00000005020	SKAP2
Body Mass Index	rs214249	T	G	0.0138	0.0017	2.715e-15	0.3777	intron	-	-	ENSG00000103126	AXIN1
Body Mass Index	rs215669	A	G	-0.0149	0.0017	8.938e-18	0.6352	intergenic	-	-	-	PDE1C
Body Mass Index	rs217433	T	C	-0.0115	0.0021	3.002e-08	0.1789	intron	-	-	ENSG00000015520	NPC1L1
Body Mass Index	rs217669	T	C	-0.0172	0.0021	6.271e-16	0.2475	intron	-	-	ENSG00000139973	SYT16
Body Mass Index	rs2192158	A	G	0.0137	0.0017	7.417e-16	0.5308	intergenic	-	-	-	KIT
Body Mass Index	rs2193101	C	G	0.0142	0.0021	3.327e-11	0.8161	intergenic	-	-	-	MTND4LP25
Body Mass Index	rs2196618	A	G	-0.0137	0.0019	1.492e-12	0.7495	intergenic	-	-	-	RALYL
Body Mass Index	rs2206277	T	C	0.0408	0.0021	1.822e-83	0.1819	intron	-	-	ENSG00000008196	TFAP2B
Body Mass Index	rs2228213	A	G	-0.0144	0.0017	5.498e-17	0.333	missense	1609	I/M	ENSG00000095951	HIVEP1
Body Mass Index	rs2228552	T	G	0.0124	0.0019	1.795e-11	0.6481	missense	62	K/T	ENSG00000084636	COL16A1
Body Mass Index	rs2238799	A	G	0.0102	0.0018	8.645e-09	0.3976	intron	-	-	ENSG00000099901	RANBP1
Body Mass Index	rs2241423	A	G	-0.0298	0.0019	3.602e-54	0.2356	intron	-	-	ENSG00000137764	MAP2K5
Body Mass Index	rs2246012	T	C	-0.0161	0.0022	1.154e-13	0.171	intron	-	-	ENSG00000112282	MED23
Body Mass Index	rs2257791	A	G	-0.0139	0.002	1.631e-12	0.7565	3_prime_UTR	-	-	-	SHTN1
Body Mass Index	rs225882	T	C	0.0113	0.0018	8.564e-10	0.7197	intron	-	-	ENSG00000184304	PRKD1
Body Mass Index	rs2267958	A	G	-0.013	0.0018	2.013e-13	0.5169	intron	-	-	ENSG00000106976	DNM1
Body Mass Index	rs2271046	A	T	-0.0115	0.0018	3.031e-10	0.2505	splice_region	-	-	ENSG00000109184	DCUN1D4
Body Mass Index	rs2271189	A	G	-0.0141	0.0018	9.264e-16	0.4036	synonymous	1116	R	ENSG00000065361	ERBB3
Body Mass Index	rs2273175	T	C	-0.0121	0.0018	3.69e-11	0.2972	3_prime_UTR	-	-	ENSG00000126214	KLC1
Body Mass Index	rs2275003	A	G	0.0111	0.0016	9.438e-12	0.508	intron	-	-	ENSG00000198876	DCAF12
Body Mass Index	rs2281819	A	T	-0.0154	0.002	2.088e-14	0.2684	intron	-	-	ENSG00000096395	MLN
Body Mass Index	rs2283006	A	G	0.0132	0.0017	8.055e-15	0.4851	intron	-	-	ENSG00000004948	CALCR
Body Mass Index	rs2283093	T	C	0.0121	0.0021	1.095e-08	0.2097	intron	-	-	ENSG00000179603	GRM8
Body Mass Index	rs2289379	T	C	-0.0137	0.0018	7.019e-15	0.4304	intron	-	-	ENSG00000122515	ZMIZ2
Body Mass Index	rs2342892	T	G	0.0126	0.0017	1.328e-13	0.5457	intergenic	-	-	-	RBBP6
Body Mass Index	rs2357760	A	G	0.0143	0.0017	2.106e-16	0.667	intergenic	-	-	-	MIR3144
Body Mass Index	rs2365389	T	C	-0.0168	0.0016	6.494e-25	0.3897	intron	-	-	ENSG00000262683	FHIT
Body Mass Index	rs2396625	A	T	-0.0176	0.0017	2.805e-24	0.4006	intergenic	-	-	-	RP11-703P11.1
Body Mass Index	rs2400414	T	C	-0.0126	0.0018	5.521e-13	0.3588	intergenic	-	-	-	AL357932.1
Body Mass Index	rs2423668	T	C	0.0106	0.0018	7.84e-09	0.5606	intergenic	-	-	-	PA2G4P2
Body Mass Index	rs2436728	A	G	0.0189	0.0017	1.969e-29	0.4056	intron	-	-	ENSG00000156564	LRFN2
Body Mass Index	rs2439823	A	G	-0.0165	0.0017	6.513e-22	0.5457	intron	-	-	ENSG00000095713	CRTAC1
Body Mass Index	rs2466103	T	G	-0.0121	0.0018	8.004e-12	0.3101	intron	-	-	ENSG00000157168	NRG1
Body Mass Index	rs2470893	T	C	0.0107	0.0017	9.43e-10	0.2853	upstream	-	-	ENSG00000140465	CYP1A1
Body Mass Index	rs2503185	A	G	0.013	0.0017	1.327e-14	0.4702	intron	-	-	ENSG00000184588	PDE4B
Body Mass Index	rs2513999	A	G	-0.0154	0.0026	3.066e-09	0.8638	intron	-	-	ENSG00000187240	DYNC2H1
Body Mass Index	rs2600226	T	C	-0.0116	0.0018	1.423e-10	0.663	upstream	-	-	-	LINC02022
Body Mass Index	rs2605603	A	G	-0.0103	0.0016	2.041e-10	0.499	intron	-	-	ENSG00000166002	SMCO4
Body Mass Index	rs2612576	A	T	-0.0108	0.0019	8.49e-09	0.7286	intron	-	-	ENSG00000132874	SLC14A2
Body Mass Index	rs2622274	T	G	-0.0107	0.0017	3.23e-10	0.4175	intron	-	-	ENSG00000112245	PTP4A1
Body Mass Index	rs264941	A	C	-0.0124	0.0017	1.836e-13	0.4095	intergenic	-	-	-	AC018880.2
Body Mass Index	rs2707183	T	G	-0.0093	0.0017	4.894e-08	0.5358	downstream	-	-	-	RP11-148B3.1
Body Mass Index	rs2712665	T	C	-0.0108	0.0019	5.399e-09	0.6839	intron	-	-	ENSG00000185046	ANKS1B
Body Mass Index	rs2715423	A	G	-0.0115	0.0019	1.901e-09	0.2316	missense	164	V/A	ENSG00000183571	PGPEP1L
Body Mass Index	rs273512	T	C	0.0156	0.0018	4.477e-19	0.4324	intron	-	-	ENSG00000099308	MAST3
Body Mass Index	rs2744974	T	C	0.0261	0.0017	1.275e-51	0.337	intron	-	-	ENSG00000196821	C6orf106
Body Mass Index	rs274628	A	C	-0.0102	0.0018	1.357e-08	0.659	intergenic	-	-	-	GRM3
Body Mass Index	rs2777768	A	G	0.0119	0.0019	6.377e-10	0.2644	intergenic	-	-	-	TLE1
Body Mass Index	rs2820295	A	G	0.0235	0.0018	5.556e-39	0.3042	intron	-	-	ENSG00000198700	IPO9
Body Mass Index	rs2832283	A	G	0.0115	0.002	4.718e-09	0.2654	intron	-	-	ENSG00000156273	BACH1
Body Mass Index	rs28350	A	G	0.0172	0.0022	1.074e-14	0.8111	intergenic	-	-	-	LYZL4
Body Mass Index	rs28489620	A	G	-0.0151	0.0021	1.423e-12	0.2803	intergenic	-	-	-	TEF
Body Mass Index	rs2861089	A	T	0.0105	0.0017	1.549e-09	0.6163	intron	-	-	-	CTC-340A15.2
Body Mass Index	rs2861685	T	C	0.0165	0.0019	7.823e-18	0.4036	intron	-	-	-	AC010987.5
Body Mass Index	rs2862996	T	G	-0.0216	0.0017	3.604e-35	0.66	intron	-	-	-	RP11-472I20.4
Body Mass Index	rs2875762	C	G	0.0129	0.002	1.066e-10	0.2386	intron	-	-	ENSG00000188580	NKAIN2
Body Mass Index	rs2907948	A	G	-0.0145	0.0019	1.945e-14	0.2535	downstream	-	-	ENSG00000055118	KCNH2
Body Mass Index	rs2910026	T	C	-0.0132	0.0021	5.688e-10	0.7396	intron	-	-	-	LINC01470
Body Mass Index	rs2962334	T	G	0.0396	0.0059	1.777e-11	0.0229	intergenic	-	-	-	CTD-2316B1.1
Body Mass Index	rs2984618	T	G	0.0165	0.0016	3.803e-24	0.3946	intron	-	-	ENSG00000162367	TAL1
Body Mass Index	rs3019466	T	C	-0.0128	0.0024	4.905e-08	0.1342	intron	-	-	ENSG00000165323	FAT3
Body Mass Index	rs305256	T	C	-0.0115	0.0021	2.792e-08	0.7813	intron	-	-	-	LINC02055
Body Mass Index	rs3101336	T	C	-0.0254	0.0016	4.804e-54	0.6412	upstream	-	-	ENSG00000172260	NEGR1
Body Mass Index	rs3115667	T	C	-0.0179	0.0019	5.924e-21	0.7744	downstream	-	-	-	XXbac-BPG32J3.22
Body Mass Index	rs312750	A	G	0.0097	0.0016	2.565e-09	0.5239	intron	-	-	-	CTD-2378E21.1
Body Mass Index	rs321237	A	G	0.0126	0.002	1.488e-10	0.2624	intron	-	-	-	RP11-147C23.1
Body Mass Index	rs326893	T	C	0.0121	0.0017	1.893e-12	0.6074	intergenic	-	-	-	RP11-269F21.1
Body Mass Index	rs329651	T	G	0.016	0.0021	2.13e-14	0.8201	non_coding_transcript_exon	-	-	-	MIR4697HG
Body Mass Index	rs337637	A	G	-0.0137	0.0017	6.237e-16	0.3091	intergenic	-	-	-	KLF3-AS1
Body Mass Index	rs339991	A	G	-0.0125	0.0017	3.514e-13	0.5646	intron	-	-	ENSG00000069667	RORA
Body Mass Index	rs34184235	T	C	-0.0115	0.0019	2.143e-09	0.4563	intergenic	-	-	-	snoZ40
Body Mass Index	rs34234296	A	G	-0.0145	0.002	2.011e-13	0.3539	upstream	-	-	-	AC013467.1
Body Mass Index	rs34517439	A	C	0.0391	0.003	3.403e-39	0.0915	intron	-	-	ENSG00000162616	DNAJB4
Body Mass Index	rs34811474	A	G	-0.0293	0.0023	8.504e-38	0.2167	missense	466	Q/R	ENSG00000053900	ANAPC4
Body Mass Index	rs349088	A	C	-0.013	0.0017	3.501e-14	0.5199	intron	-	-	ENSG00000150672	DLG2
Body Mass Index	rs35408866	A	G	0.0159	0.0028	1.502e-08	0.1392	intergenic	-	-	-	AC108865.1
Body Mass Index	rs35483388	T	C	0.0125	0.002	2.607e-10	0.3917	intron	-	-	ENSG00000154127	UBASH3B
Body Mass Index	rs355777	C	G	0.0151	0.0017	2.129e-18	0.4225	intron	-	-	ENSG00000174953	DHX36
Body Mass Index	rs35867081	A	G	0.015	0.0019	6.648e-15	0.5	intron	-	-	ENSG00000175866	BAIAP2
Body Mass Index	rs35949039	T	G	-0.0215	0.0031	6.297e-12	0.0934	intron	-	-	ENSG00000189091	SF3B3
Body Mass Index	rs3732927	T	C	0.0099	0.0017	1.13e-08	0.2803	intron	-	-	ENSG00000163584	RPL22L1
Body Mass Index	rs3764625	T	G	0.0096	0.0017	2.422e-08	0.5855	intron	-	-	ENSG00000177380	PPFIA3
Body Mass Index	rs3764835	A	G	-0.013	0.0024	3.841e-08	0.1382	intron	-	-	ENSG00000144283	PKP4
Body Mass Index	rs3770890	T	G	-0.0297	0.0053	2.103e-08	0.0169	intron	-	-	ENSG00000261899	CRIM1
Body Mass Index	rs3796432	T	G	-0.0113	0.0018	2.214e-10	0.3757	intron	-	-	ENSG00000138696	BMPR1B
Body Mass Index	rs3806114	A	G	-0.012	0.0018	1.459e-11	0.7078	intron	-	-	ENSG00000112242	E2F3
Body Mass Index	rs3808477	T	C	-0.0182	0.0019	8.726e-22	0.2386	intron	-	-	ENSG00000104447	TRPS1
Body Mass Index	rs3814883	T	C	0.0227	0.0017	1.471e-40	0.4602	synonymous	453	S	ENSG00000149930	TAOK2
Body Mass Index	rs3825061	T	C	0.014	0.0017	6.149e-16	0.3489	intron	-	-	ENSG00000160695	VPS11
Body Mass Index	rs3902951	T	G	-0.0134	0.0019	2.883e-12	0.2555	intron	-	-	ENSG00000100626	GALNT16
Body Mass Index	rs3914628	T	C	0.0165	0.0023	6.914e-13	0.1392	intron	-	-	ENSG00000120519	SLC10A7
Body Mass Index	rs3923783	A	C	-0.0222	0.0022	4.121e-23	0.1829	intron	-	-	ENSG00000185924	RTN4RL1
Body Mass Index	rs39654	A	G	-0.0163	0.0017	1.745e-21	0.5368	intergenic	-	-	-	NLGN1
Body Mass Index	rs40067	A	G	-0.0252	0.0023	9.728e-29	0.1799	intron	-	-	ENSG00000145743	FBXL17
Body Mass Index	rs4017425	T	C	-0.0118	0.0017	2.911e-12	0.4692	intergenic	-	-	-	RP4-555D20.3
Body Mass Index	rs4097319	T	G	0.0107	0.0017	4.323e-10	0.4235	intergenic	-	-	-	RP11-476F14.1
Body Mass Index	rs4148155	A	G	0.0192	0.0026	1.339e-13	0.0924	intron	-	-	ENSG00000118777	ABCG2
Body Mass Index	rs4240673	T	C	0.0175	0.0016	1.584e-26	0.5328	intron	-	-	ENSG00000171044	XKR6
Body Mass Index	rs4256980	C	G	-0.0187	0.0017	8.633e-29	0.6272	intron	-	-	ENSG00000166436	TRIM66
Body Mass Index	rs427943	A	C	-0.0177	0.0017	3.603e-25	0.5636	intron	-	-	ENSG00000197381	ADARB1
Body Mass Index	rs4286488	A	G	0.0121	0.002	1.704e-09	0.7535	intron	-	-	ENSG00000152208	GRID2
Body Mass Index	rs429358	T	C	0.0257	0.0026	2.599e-22	0.1551	missense	130	C/R	ENSG00000130203	APOE
Body Mass Index	rs4303732	T	C	0.0169	0.0017	1.264e-22	0.3907	intron	-	-	ENSG00000232084	LINC01104
Body Mass Index	rs4307239	A	G	-0.0115	0.0017	1.473e-11	0.4751	intergenic	-	-	-	NPY
Body Mass Index	rs4390583	A	C	-0.01	0.0018	1.63e-08	0.4314	intron	-	-	ENSG00000153815	CMIP
Body Mass Index	rs4430672	T	C	0.0124	0.0021	5.003e-09	0.7843	intergenic	-	-	-	ATP5A1P4
Body Mass Index	rs4482463	A	C	-0.031	0.0031	4.848e-23	0.9195	downstream	-	-	-	AC016903.2
Body Mass Index	rs4517716	C	G	-0.0117	0.002	4.27e-09	0.2117	intergenic	-	-	-	snoU13
Body Mass Index	rs45486197	A	G	0.0279	0.004	1.801e-12	0.0596	intron	-	-	ENSG00000104897	SF3A2
Body Mass Index	rs459552	A	T	-0.0133	0.0019	8.356e-12	0.7654	missense	1822	D/V	ENSG00000134982	APC
Body Mass Index	rs4653017	T	C	0.0118	0.0018	1.11e-10	0.6421	intron	-	-	ENSG00000184389	A3GALT2
Body Mass Index	rs4655141	T	C	-0.0173	0.0022	6.198e-15	0.8211	intergenic	-	-	-	LACTBL1
Body Mass Index	rs4671328	T	G	0.0214	0.0017	3.422e-36	0.5696	intron	-	-	ENSG00000233723	LINC01122
Body Mass Index	rs4700608	T	C	-0.0155	0.0017	4.324e-20	0.5169	intergenic	-	-	-	RP11-158J3.2
Body Mass Index	rs4721089	T	C	0.0167	0.0023	5.596e-13	0.7624	intron	-	-	ENSG00000002822	MAD1L1
Body Mass Index	rs4740383	A	G	0.0131	0.0018	7.028e-14	0.4085	intron	-	-	ENSG00000130720	FIBCD1
Body Mass Index	rs4740619	T	C	0.0189	0.0016	3.147e-31	0.4811	intron	-	-	ENSG00000164989	CCDC171
Body Mass Index	rs474605	A	G	-0.0125	0.0017	2.717e-13	0.4841	intron	-	-	ENSG00000078142	PIK3C3
Body Mass Index	rs4771218	A	G	-0.0141	0.0018	3.18e-15	0.5825	intron	-	-	ENSG00000122025	FLT3
Body Mass Index	rs478707	T	C	-0.015	0.0024	1.983e-10	0.2078	intergenic	-	-	-	PTPRM
Body Mass Index	rs4812405	A	C	-0.0202	0.0033	1.279e-09	0.0437	upstream	-	-	ENSG00000101082	SLA2
Body Mass Index	rs4813619	T	G	-0.0106	0.0018	1.695e-09	0.5139	downstream	-	-	ENSG00000132635	PCED1A
Body Mass Index	rs4858193	T	C	0.0133	0.0019	2.444e-12	0.2435	intron	-	-	-	SGO1-AS1
Body Mass Index	rs4864201	T	C	0.0137	0.0017	4.298e-16	0.6412	intron	-	-	-	RP11-422J15.1
Body Mass Index	rs4865796	A	G	-0.0096	0.0018	4.211e-08	0.6968	intron	-	-	ENSG00000185305	ARL15
Body Mass Index	rs4880341	T	C	-0.013	0.0017	3.059e-14	0.5288	intron	-	-	ENSG00000188385	JAKMIP3
Body Mass Index	rs4900714	T	G	0.015	0.0017	1.001e-18	0.5199	intergenic	-	-	-	MDGA2
Body Mass Index	rs4906263	C	G	-0.0176	0.0018	8.106e-23	0.666	intron	-	-	ENSG00000131323	TRAF3
Body Mass Index	rs4921301	T	C	-0.0129	0.0024	4.033e-08	0.2296	intergenic	-	-	-	ATP10B
Body Mass Index	rs4970991	T	C	0.0116	0.0021	1.811e-08	0.8062	intron	-	-	-	PRUNE1
Body Mass Index	rs4973618	A	G	-0.0148	0.0018	1.252e-16	0.339	intron	-	-	ENSG00000153820	SPHKAP
Body Mass Index	rs4981693	A	G	0.0202	0.002	7.894e-24	0.7614	intergenic	-	-	-	RP11-562L8.1
Body Mass Index	rs4986044	T	C	-0.0177	0.0016	1.269e-27	0.496	intergenic	-	-	-	KCNJ12
Body Mass Index	rs4988235	A	G	0.0124	0.0017	7.094e-13	0.508	intron	-	-	ENSG00000076003	MCM6
Body Mass Index	rs543874	A	G	-0.0479	0.002	3.06e-125	0.1869	downstream	-	-	ENSG00000120341	SEC16B
Body Mass Index	rs56133507	T	G	-0.0131	0.0024	4.305e-08	0.1789	intron	-	-	ENSG00000128708	HAT1
Body Mass Index	rs56151256	A	C	0.0166	0.0022	6.187e-14	0.2078	intron	-	-	ENSG00000169783	LINGO1
Body Mass Index	rs56161855	A	T	-0.0233	0.0028	1.408e-16	0.1571	intron	-	-	ENSG00000141293	SKAP1
Body Mass Index	rs56211164	A	G	-0.0128	0.0022	8.9e-09	0.2117	intron	-	-	ENSG00000155093	PTPRN2
Body Mass Index	rs562664	T	C	-0.0138	0.0022	4.15e-10	0.1968	intron	-	-	ENSG00000133315	MACROD1
Body Mass Index	rs570463	A	C	-0.0121	0.0018	4.33e-11	0.3082	intron	-	-	-	RP11-115J23.1
Body Mass Index	rs57989773	T	C	-0.0142	0.0023	5.63e-10	0.2435	downstream	-	-	-	RP3-344J20.1
Body Mass Index	rs587271	T	C	0.012	0.0018	6.208e-11	0.659	intron	-	-	ENSG00000157216	SSBP3
Body Mass Index	rs592483	T	C	-0.0137	0.0017	1.525e-16	0.5805	intergenic	-	-	-	CCND1
Body Mass Index	rs59302296	A	T	0.0217	0.0032	9.124e-12	0.0875	intron	-	-	ENSG00000168137	SETD5
Body Mass Index	rs6010784	T	C	0.0106	0.0016	6.906e-11	0.4871	intron	-	-	ENSG00000101191	DIDO1
Body Mass Index	rs61740466	A	G	-0.0142	0.0022	2.24e-10	0.2286	intron	-	-	ENSG00000270136	MINOS1-NBL1
Body Mass Index	rs61813324	T	C	0.0289	0.0028	3.196e-24	0.1302	intron	-	-	ENSG00000254726	MEX3A
Body Mass Index	rs61828641	A	G	0.0223	0.003	2.492e-13	0.1083	intron	-	-	ENSG00000152061	RABGAP1L
Body Mass Index	rs61983990	A	G	0.0198	0.0035	1.912e-08	0.0686	intergenic	-	-	-	RP11-129M6.1
Body Mass Index	rs62176243	A	T	0.0148	0.0022	2.411e-11	0.2505	intron	-	-	ENSG00000136531	SCN2A
Body Mass Index	rs6265	T	C	-0.0413	0.0021	7.399e-89	0.1968	missense	148	M/V	ENSG00000176697	BDNF
Body Mass Index	rs6443750	T	C	-0.0152	0.0021	7.252e-13	0.8171	intron	-	-	ENSG00000242808	SOX2-OT
Body Mass Index	rs6445258	T	C	0.0131	0.0023	2.477e-08	0.8191	intron	-	-	ENSG00000144724	PTPRG
Body Mass Index	rs6463489	T	C	0.0167	0.0026	2.504e-10	0.9314	intron	-	-	ENSG00000155034	FBXL18
Body Mass Index	rs6468266	A	T	-0.0113	0.0017	7.708e-11	0.4016	intergenic	-	-	-	RP1-84O15.2
Body Mass Index	rs6470144	T	G	0.0098	0.0018	3.055e-08	0.34	intron	-	-	ENSG00000156787	TBC1D31
Body Mass Index	rs6493498	T	C	0.0137	0.0016	4.838e-17	0.5398	intron	-	-	ENSG00000104093	DMXL2
Body Mass Index	rs6496248	A	T	0.0104	0.0018	2.929e-09	0.3996	intron	-	-	ENSG00000251209	LINC00923
Body Mass Index	rs650198	T	C	-0.0137	0.0019	6.425e-13	0.6869	upstream	-	-	-	C1GALT1P1
Body Mass Index	rs6512302	C	G	0.0134	0.002	1.522e-11	0.7386	intron	-	-	ENSG00000171703	TCEA2
Body Mass Index	rs6539064	C	G	0.0194	0.0019	1.135e-23	0.2773	intron	-	-	ENSG00000179088	C12orf42
Body Mass Index	rs6545714	A	G	-0.0194	0.0016	4.013e-32	0.6183	intergenic	-	-	-	LINC01122
Body Mass Index	rs6556301	T	G	-0.0113	0.0017	8.137e-11	0.335	downstream	-	-	ENSG00000160867	FGFR4
Body Mass Index	rs6567160	T	C	-0.0552	0.0019	7.82e-184	0.2396	upstream	-	-	ENSG00000202468	RNU4-17P
Body Mass Index	rs657452	A	G	0.0188	0.0016	3.172e-30	0.6252	intron	-	-	ENSG00000186094	AGBL4
Body Mass Index	rs6591407	A	C	-0.0124	0.0021	3.583e-09	0.1928	intergenic	-	-	-	LRRC55
Body Mass Index	rs6607337	T	C	-0.0124	0.0019	2.548e-11	0.7038	intergenic	-	-	-	CTD-3194G12.1
Body Mass Index	rs6656785	A	G	-0.0178	0.0016	3.056e-27	0.3926	intron	-	-	ENSG00000259030	FPGT-TNNI3K
Body Mass Index	rs66595146	A	C	0.0135	0.002	9.093e-12	0.3827	intergenic	-	-	-	RP11-325K19.6
Body Mass Index	rs6661316	T	C	0.012	0.0016	1.721e-13	0.5716	intergenic	-	-	-	SYT14
Body Mass Index	rs6696828	C	G	0.012	0.0018	6.415e-11	0.3062	intergenic	-	-	-	AL606519.1
Body Mass Index	rs6710091	C	G	0.0103	0.0018	5.778e-09	0.329	3_prime_UTR	-	-	ENSG00000035115	SH3YL1
Body Mass Index	rs6716898	A	G	0.0127	0.0019	2.33e-11	0.5258	intron	-	-	ENSG00000115896	PLCL1
Body Mass Index	rs6720868	T	C	0.0154	0.0018	1.824e-17	0.3449	intron	-	-	ENSG00000153827	TRIP12
Body Mass Index	rs6725931	T	C	0.0187	0.0024	2.297e-15	0.841	intergenic	-	-	-	RESP18
Body Mass Index	rs6783054	A	C	0.0099	0.0017	6.22e-09	0.5	intron	-	-	ENSG00000144560	VGLL4
Body Mass Index	rs6803161	T	C	0.0107	0.0019	2.705e-08	0.5954	intron	-	-	ENSG00000163961	RNF168
Body Mass Index	rs6804842	A	G	-0.0141	0.0016	7.57e-18	0.5626	intron	-	-	-	AC133680.1
Body Mass Index	rs6808814	T	C	0.0118	0.0019	1.305e-09	0.2704	intron	-	-	ENSG00000185565	LSAMP
Body Mass Index	rs6850421	A	G	0.0113	0.0019	3.657e-09	0.506	intergenic	-	-	-	RP11-404J23.1
Body Mass Index	rs6864049	A	G	-0.0121	0.0016	1.475e-13	0.5298	intergenic	-	-	-	RP11-257I8.2
Body Mass Index	rs687339	T	C	0.0188	0.0019	4.317e-22	0.7704	intergenic	-	-	-	RP11-463H24.1
Body Mass Index	rs6882366	T	C	-0.0131	0.0017	4.387e-14	0.3907	upstream	-	-	ENSG00000153113	CAST
Body Mass Index	rs6886072	T	C	-0.01	0.0017	4.125e-09	0.497	intron	-	-	ENSG00000152377	SPOCK1
Body Mass Index	rs6888194	T	C	-0.0127	0.0023	3.583e-08	0.1421	intron	-	-	ENSG00000184349	EFNA5
Body Mass Index	rs6890310	A	G	-0.0119	0.0019	3.287e-10	0.2744	intergenic	-	-	-	CDH9
Body Mass Index	rs6893539	A	C	-0.0122	0.0019	6.165e-11	0.7366	intron	-	-	ENSG00000168944	CEP120
Body Mass Index	rs6909685	T	C	-0.0149	0.0018	2.782e-16	0.325	non_coding_transcript_exon	-	-	-	RP11-436D23.1
Body Mass Index	rs6915002	T	C	0.0099	0.0017	8.71e-09	0.5984	intron	-	-	ENSG00000146147	MLIP
Body Mass Index	rs6921533	T	C	0.0104	0.0018	1.374e-08	0.7366	intron	-	-	ENSG00000185760	KCNQ5
Body Mass Index	rs6922607	A	G	-0.013	0.0022	1.851e-09	0.2247	intron	-	-	-	ADGRG6
Body Mass Index	rs6950388	A	G	0.0135	0.0022	1.588e-09	0.7803	upstream	-	-	ENSG00000164853	UNCX
Body Mass Index	rs6973656	A	G	-0.0101	0.0017	6.31e-09	0.4264	downstream	-	-	ENSG00000135211	TMEM60
Body Mass Index	rs698147	A	G	0.0116	0.0017	9.672e-12	0.503	intron	-	-	ENSG00000248118	LINC01019
Body Mass Index	rs7024334	T	G	0.0135	0.002	4.708e-12	0.7734	intron	-	-	-	LINC01505
Body Mass Index	rs7025938	C	G	-0.0162	0.0018	1.47e-19	0.326	intron	-	-	ENSG00000136891	TEX10
Body Mass Index	rs7070670	T	C	-0.0126	0.0021	7.143e-10	0.3191	intron	-	-	ENSG00000151150	ANK3
Body Mass Index	rs7084454	A	G	0.0198	0.0018	4.505e-27	0.338	intron	-	-	ENSG00000078403	MLLT10
Body Mass Index	rs7102454	T	C	-0.0168	0.0018	3.839e-21	0.3489	intron	-	-	ENSG00000172757	CFL1
Body Mass Index	rs7124681	A	C	0.0257	0.0016	3.956e-55	0.4215	intron	-	-	ENSG00000149187	CELF1
Body Mass Index	rs7138803	A	G	0.0297	0.0017	3.095e-71	0.338	intergenic	-	-	-	RP11-70F11.7
Body Mass Index	rs7144011	T	G	0.0263	0.002	2.374e-40	0.2068	intron	-	-	ENSG00000021645	NRXN3
Body Mass Index	rs7161194	A	G	0.019	0.0019	2.23e-24	0.6511	upstream	-	-	ENSG00000199025	MIR369
Body Mass Index	rs7171864	A	G	0.0132	0.0017	2.6e-14	0.6918	intergenic	-	-	-	NPM1P42
Body Mass Index	rs7172627	A	G	-0.0114	0.0017	1.813e-11	0.4682	intron	-	-	ENSG00000169918	OTUD7A
Body Mass Index	rs7206608	C	G	-0.013	0.0018	1.202e-12	0.3131	intron	-	-	ENSG00000140945	CDH13
Body Mass Index	rs7245985	T	G	0.0119	0.0021	1.876e-08	0.2217	downstream	-	-	-	AC005597.1
Body Mass Index	rs7258722	A	T	-0.02	0.0017	1.806e-30	0.4195	intron	-	-	ENSG00000105662	CRTC1
Body Mass Index	rs72649373	T	C	-0.0167	0.0028	3.203e-09	0.165	intron	-	-	-	RP11-452C8.1
Body Mass Index	rs72673947	A	G	-0.0223	0.0031	4.106e-13	0.1203	intron	-	-	ENSG00000182197	EXT1
Body Mass Index	rs72757415	T	G	-0.0159	0.0023	1.337e-11	0.2127	intron	-	-	ENSG00000176463	SLCO3A1
Body Mass Index	rs73213484	A	T	0.0208	0.0027	2.043e-14	0.1849	intron	-	-	-	RP11-123O22.1
Body Mass Index	rs73225274	A	G	-0.0156	0.0028	2.326e-08	0.1183	intergenic	-	-	-	RP11-24P4.1
Body Mass Index	rs7323	C	G	-0.0166	0.0019	2.179e-18	0.2505	missense	245	L/V	ENSG00000122034	GTF3A
Body Mass Index	rs7357754	A	G	-0.012	0.0017	1.814e-12	0.5159	intergenic	-	-	-	GADD45G
Body Mass Index	rs73985439	A	C	-0.0131	0.0021	1.839e-10	0.2972	intron	-	-	ENSG00000178568	ERBB4
Body Mass Index	rs742748	T	C	-0.0113	0.0017	1.13e-11	0.3966	intergenic	-	-	-	MAFB
Body Mass Index	rs74887628	A	G	0.0305	0.0054	1.758e-08	0.0278	intron	-	-	ENSG00000116128	BCL9
Body Mass Index	rs7498665	A	G	-0.0285	0.0017	1.139e-66	0.329	missense	484	T/A	ENSG00000178188	SH2B1
Body Mass Index	rs750090	T	C	0.0113	0.0018	2.496e-10	0.3926	intergenic	-	-	-	RNA5SP169
Body Mass Index	rs7512146	T	G	-0.0097	0.0017	1.286e-08	0.503	intron	-	-	ENSG00000121904	CSMD2
Body Mass Index	rs7534091	A	G	-0.012	0.0018	6.65e-11	0.2575	intergenic	-	-	-	RNA5SP56
Body Mass Index	rs7561278	T	C	0.0169	0.0021	4.89e-16	0.2326	intron	-	-	ENSG00000068781	STON1-GTF2A1L
Body Mass Index	rs756717	A	G	-0.0134	0.0017	2.383e-15	0.3887	intron	-	-	ENSG00000140836	ZFHX3
Body Mass Index	rs7568228	C	G	-0.0104	0.0017	1.004e-09	0.5258	intron	-	-	ENSG00000157985	AGAP1
Body Mass Index	rs7588437	A	G	-0.0165	0.0017	2.321e-22	0.3877	intron	-	-	-	SCHLAP1
Body Mass Index	rs7593917	A	G	-0.0115	0.0016	9.671e-13	0.5447	intron	-	-	ENSG00000144426	NBEAL1
Body Mass Index	rs7599312	A	G	-0.0182	0.0018	1.521e-23	0.2654	intergenic	-	-	-	ERBB4
Body Mass Index	rs7616009	A	G	-0.0157	0.0024	4.331e-11	0.1501	intron	-	-	ENSG00000173950	XXYLT1
Body Mass Index	rs7631156	A	G	0.0215	0.0018	3.329e-32	0.2972	intron	-	-	ENSG00000196353	CPNE4
Body Mass Index	rs7640424	T	C	-0.0135	0.0018	1.226e-14	0.3171	intergenic	-	-	-	CD47
Body Mass Index	rs765125	T	C	-0.0098	0.0017	1.268e-08	0.4563	intron	-	-	ENSG00000151067	CACNA1C
Body Mass Index	rs765875	T	C	-0.0132	0.0017	1.077e-14	0.498	intron	-	-	ENSG00000010818	HIVEP2
Body Mass Index	rs76638898	A	G	-0.0376	0.0065	8.148e-09	0.0239	intron	-	-	ENSG00000078114	NEBL
Body Mass Index	rs7678054	A	G	-0.0099	0.0017	4.574e-09	0.4523	intron	-	-	-	RP11-363G15.2
Body Mass Index	rs768023	A	G	0.0161	0.0016	1.127e-22	0.5666	upstream	-	-	-	RP11-697G4.4
Body Mass Index	rs7685628	A	T	0.0101	0.0017	6.145e-09	0.3887	upstream	-	-	ENSG00000145416	MARCH1
Body Mass Index	rs76942203	A	G	0.0263	0.0041	9.078e-11	0.0626	upstream	-	-	ENSG00000160584	SIK3
Body Mass Index	rs7696649	A	G	0.0116	0.0019	4.725e-10	0.2843	intergenic	-	-	-	RP11-548H18.2
Body Mass Index	rs7713317	A	G	-0.0166	0.0018	1.959e-20	0.2783	intron	-	-	-	CTD-2337A12.1
Body Mass Index	rs7715256	T	G	-0.0158	0.0016	3.978e-22	0.5586	intron	-	-	ENSG00000037749	MFAP3
Body Mass Index	rs77165542	T	C	-0.0939	0.0053	1.505e-70	0.0288	intergenic	-	-	-	AC105393.2
Body Mass Index	rs7727781	T	C	0.0093	0.0017	4.272e-08	0.4811	intron	-	-	-	CTC-535M15.2
Body Mass Index	rs7730004	T	C	0.0139	0.0018	1.461e-14	0.6521	upstream	-	-	ENSG00000177453	NIM1K
Body Mass Index	rs7734385	A	G	-0.0101	0.0016	6.084e-10	0.4523	intron	-	-	ENSG00000164330	EBF1
Body Mass Index	rs77432547	A	G	-0.017	0.0021	1.44e-15	0.2773	intergenic	-	-	-	MOB1AP1
Body Mass Index	rs7760482	A	G	-0.0102	0.0018	6.248e-09	0.3986	intron	-	-	ENSG00000233452	STXBP5-AS1
Body Mass Index	rs7774	A	C	0.0128	0.0021	4.223e-10	0.3579	3_prime_UTR	-	-	ENSG00000141503	MINK1
Body Mass Index	rs7802342	T	G	-0.0124	0.0019	6.233e-11	0.2724	intron	-	-	ENSG00000157680	DGKI
Body Mass Index	rs7842934	T	C	-0.0178	0.0031	1.548e-08	0.0586	intergenic	-	-	-	EFR3A
Body Mass Index	rs7861160	T	C	0.0095	0.0017	3.678e-08	0.4105	upstream	-	-	-	RP11-336N8.3
Body Mass Index	rs7893571	T	G	0.0125	0.0018	5.832e-12	0.674	intron	-	-	ENSG00000148484	RSU1
Body Mass Index	rs7899106	A	G	-0.0327	0.0037	1.719e-18	0.0408	intron	-	-	ENSG00000182771	GRID1
Body Mass Index	rs7903146	T	C	-0.0178	0.0018	1.665e-23	0.3171	intron	-	-	ENSG00000148737	TCF7L2
Body Mass Index	rs7907470	A	G	-0.0177	0.0031	7.355e-09	0.9085	intergenic	-	-	-	Y_RNA
Body Mass Index	rs79113395	A	G	-0.02	0.0022	2.033e-20	0.2565	upstream	-	-	ENSG00000248333	CDK11B
Body Mass Index	rs79186842	A	G	0.0202	0.0028	2.596e-13	0.1054	intron	-	-	ENSG00000124207	CSE1L
Body Mass Index	rs7944782	T	G	-0.0144	0.0017	3.61e-17	0.5149	intergenic	-	-	-	SNX19
Body Mass Index	rs7975187	A	G	-0.0137	0.0021	3.86e-11	0.2217	intergenic	-	-	-	RP11-154D9.1
Body Mass Index	rs79780963	T	C	0.0244	0.0035	2.632e-12	0.9662	intron	-	-	ENSG00000076685	NT5C2
Body Mass Index	rs79906980	T	C	0.0158	0.0026	1.691e-09	0.1431	intron	-	-	ENSG00000173406	DAB1
Body Mass Index	rs805412	A	G	-0.0098	0.0017	1.144e-08	0.4374	synonymous	1343	C	ENSG00000068878	PSME4
Body Mass Index	rs8057911	T	C	0.0125	0.0023	3.658e-08	0.2227	intron	-	-	ENSG00000140718	FTO
Body Mass Index	rs8065172	A	G	-0.0124	0.002	5.291e-10	0.2445	intron	-	-	ENSG00000108684	ASIC2
Body Mass Index	rs8097672	A	T	-0.0209	0.0024	3.26e-18	0.1412	intergenic	-	-	-	RP11-161I6.2
Body Mass Index	rs8122855	A	G	0.0137	0.0018	4.108e-14	0.3459	intron	-	-	ENSG00000197586	ENTPD6
Body Mass Index	rs8126575	T	G	0.0152	0.0025	5.879e-10	0.1511	intergenic	-	-	-	PICSAR
Body Mass Index	rs8134638	T	C	-0.0133	0.002	1.574e-11	0.4125	intron	-	-	ENSG00000185658	BRWD1
Body Mass Index	rs8181823	A	C	-0.0125	0.002	4.363e-10	0.7803	intergenic	-	-	-	LGMNP1
Body Mass Index	rs845084	A	G	0.0136	0.0019	3.219e-12	0.2475	intron	-	-	-	RP11-282I1.1
Body Mass Index	rs852056	T	C	0.0123	0.0019	2.145e-10	0.7594	intergenic	-	-	-	RNU6-27P
Body Mass Index	rs865809	A	G	0.0124	0.002	6.502e-10	0.7863	intron	-	-	ENSG00000145194	ECE2
Body Mass Index	rs879620	T	C	0.0226	0.0017	8.449e-39	0.6113	3_prime_UTR	-	-	ENSG00000162104	ADCY9
Body Mass Index	rs889398	T	C	-0.0195	0.0016	3.234e-32	0.4235	intergenic	-	-	-	NFAT5
Body Mass Index	rs891387	T	C	0.0208	0.0017	9.256e-35	0.4732	intron	-	-	ENSG00000141452	C18orf8
Body Mass Index	rs895330	C	G	0.0196	0.0022	1.588e-19	0.1938	intron	-	-	ENSG00000178951	ZBTB7A
Body Mass Index	rs900144	T	C	0.0148	0.0017	1.526e-18	0.5736	upstream	-	-	ENSG00000133794	ARNTL
Body Mass Index	rs9168	A	C	-0.0139	0.0019	1.075e-13	0.2704	3_prime_UTR	-	-	ENSG00000152767	FARP1
Body Mass Index	rs925018	C	G	-0.013	0.0017	4.328e-14	0.3181	intron	-	-	ENSG00000163618	CADPS
Body Mass Index	rs9294260	A	G	0.014	0.0016	8.161e-18	0.4642	intergenic	-	-	-	UBE3D
Body Mass Index	rs9299	T	C	0.0119	0.0018	1.869e-11	0.6759	3_prime_UTR	-	-	ENSG00000120075	HOXB5
Body Mass Index	rs930295	A	C	0.0208	0.0023	2.03e-19	0.835	intron	-	-	ENSG00000179915	NRXN1
Body Mass Index	rs9304665	A	T	0.023	0.002	2.203e-31	0.7604	intron	-	-	ENSG00000130749	ZC3H4
Body Mass Index	rs9320823	T	C	-0.0165	0.0017	2.073e-21	0.5924	intron	-	-	-	RP11-436D23.1
Body Mass Index	rs935166	A	G	-0.0152	0.0019	8.691e-16	0.4811	intron	-	-	ENSG00000171303	KCNK3
Body Mass Index	rs9370410	A	G	0.0105	0.0019	2.584e-08	0.2833	intergenic	-	-	-	GFRAL
Body Mass Index	rs9375702	T	C	-0.0106	0.0018	5.522e-09	0.6829	intron	-	-	ENSG00000198945	L3MBTL3
Body Mass Index	rs942066	A	G	-0.0202	0.002	2.356e-24	0.6193	intron	-	-	ENSG00000133958	UNC79
Body Mass Index	rs9458814	T	C	-0.0112	0.002	2.328e-08	0.2207	intergenic	-	-	-	RP3-495O10.1
Body Mass Index	rs946824	T	C	0.0197	0.0025	4.823e-15	0.8618	intron	-	-	ENSG00000117020	AKT3
Body Mass Index	rs9478496	T	C	-0.0157	0.0023	8.169e-12	0.165	intron	-	-	ENSG00000112038	OPRM1
Body Mass Index	rs9512648	A	G	0.0095	0.0017	4.113e-08	0.5328	intergenic	-	-	-	LINC01079
Body Mass Index	rs9522183	T	G	-0.0135	0.0019	2.1e-12	0.5815	intron	-	-	ENSG00000153495	TEX29
Body Mass Index	rs9527895	T	C	-0.0158	0.0023	3.693e-12	0.1789	intergenic	-	-	-	DNAJA1P1
Body Mass Index	rs9531786	C	G	-0.0111	0.0018	4.111e-10	0.3996	intron	-	-	ENSG00000226317	LINC00351
Body Mass Index	rs9569777	T	G	-0.0201	0.0021	3.43e-21	0.1501	intergenic	-	-	-	RNA5SP30
Body Mass Index	rs9595908	T	C	0.0154	0.0017	3.734e-20	0.4076	intron	-	-	ENSG00000083642	PDS5B
Body Mass Index	rs9599161	T	C	0.0098	0.0016	2.324e-09	0.5984	intron	-	-	ENSG00000184226	PCDH9
Body Mass Index	rs9603697	T	C	0.0134	0.0018	1.689e-13	0.3529	intron	-	-	ENSG00000215483	LINC00598
Body Mass Index	rs9615337	C	G	-0.011	0.002	2.054e-08	0.4274	intron	-	-	ENSG00000219438	FAM19A5
Body Mass Index	rs962796	T	C	0.014	0.0021	1.88e-11	0.8091	upstream	-	-	ENSG00000261517	LINC00558
Body Mass Index	rs9816226	A	T	-0.0315	0.0021	1.447e-50	0.8121	intron	-	-	ENSG00000058866	DGKG
Body Mass Index	rs9818122	T	C	-0.0228	0.002	3.966e-30	0.2197	intron	-	-	ENSG00000175161	CADM2
Body Mass Index	rs9826775	A	G	0.0155	0.0024	6.614e-11	0.1272	intergenic	-	-	-	SSR3
Body Mass Index	rs9827823	T	C	0.0182	0.0023	3.39e-15	0.1332	intergenic	-	-	-	AC108696.1
Body Mass Index	rs9888533	T	C	0.0125	0.0019	1.378e-10	0.5417	intron	-	-	ENSG00000204442	FAM155A
Body Mass Index	rs9926784	T	C	0.0237	0.0021	1.084e-30	0.1829	intergenic	-	-	-	AC134300.1
Body Mass Index	rs9937053	A	G	0.0721	0.0016	0	0.4433	intron	-	-	ENSG00000140718	FTO
Body Mass Index	rs9944219	A	G	-0.0119	0.0017	8.137e-13	0.4195	intergenic	-	-	-	RP11-315O8.1
Body Mass Index	rs994596	T	C	0.013	0.0018	1.055e-12	0.3181	intergenic	-	-	-	RP11-608B3.1
Body Mass Index	rs9951619	T	G	-0.0152	0.0019	2.332e-15	0.7584	intergenic	-	-	-	GRP
Body Mass Index	rs9992189	C	G	-0.0097	0.0017	2.043e-08	0.6004	intron	-	-	-	RP11-284M14.1
Adiponectin [Spracklen, 2019]	rs10282707	T	C	-0.0429786	0.00627752	7.57122e-12	0.4095	intron	-	-	ENSG00000071189	SNX13
Adiponectin [Spracklen, 2019]	rs11057353	C	T	0.0532977	0.00586576	1.02537e-19	0.6769	missense	228	S/P	ENSG00000197653	DNAH10
Adiponectin [Spracklen, 2019]	rs11057405	A	G	-0.0756278	0.00995509	3.03323e-14	0.0895	intron	-	-	ENSG00000130779	CLIP1
Adiponectin [Spracklen, 2019]	rs13133548	A	G	-0.0349383	0.00558318	3.90501e-10	0.4841	intron	-	-	ENSG00000138640	FAM13A
Adiponectin [Spracklen, 2019]	rs13303	C	T	0.0572424	0.00604175	2.68101e-21	0.5656	missense	2506	M/T	ENSG00000010327	STAB1
Adiponectin [Spracklen, 2019]	rs17366568	A	G	-0.224285	0.00862521	4.52791e-149	0.1123	intron	-	-	ENSG00000181092	ADIPOQ
Adiponectin [Spracklen, 2019]	rs266717	C	T	-0.0961247	0.00595724	1.42966e-58	0.5169	intron	-	-	-	LINC02043
Adiponectin [Spracklen, 2019]	rs2785980	C	T	0.0478164	0.00657353	3.48788e-13	0.326	intergenic	-	-	-	RP11-95P13.2
Adiponectin [Spracklen, 2019]	rs2925979	C	T	0.0790334	0.00631649	6.39984e-36	0.7117	intron	-	-	ENSG00000153815	CMIP
Adiponectin [Spracklen, 2019]	rs2943641	C	T	-0.0569403	0.00594531	9.95748e-22	0.6262	intergenic	-	-	-	AC068138.1
Adiponectin [Spracklen, 2019]	rs3735080	T	C	-0.051446	0.00664311	9.61333e-15	0.2217	missense	83	C/R	ENSG00000179144	GIMAP7
Adiponectin [Spracklen, 2019]	rs4805885	C	T	0.0581045	0.0059401	1.34876e-22	0.6113	intron	-	-	ENSG00000124299	PEPD
Adiponectin [Spracklen, 2019]	rs7134375	A	C	0.0498654	0.00563435	8.73145e-19	0.4016	intergenic	-	-	-	RP11-284H19.1
Adiponectin [Spracklen, 2019]	rs900399	G	A	0.0344237	0.00607404	1.45029e-08	0.3897	upstream	-	-	-	LINC02029
Leptin [Folkersen, 2020]	rs12537573	A	G	-0.0761	0.0128	3.117e-09	0.3897	downstream	-	-	ENSG00000174697	LEP
Leptin [Folkersen, 2020]	rs1558902	A	T	0.0631	0.0101	3.448e-10	0.4324	intron	-	-	ENSG00000140718	FTO
Vitamin D [UK Biobank]	rs10050247	C	T	-0.024561	0.0036297	1.3195e-11	0.1243	intron	-	-	ENSG00000198189	HSD17B11
Vitamin D [UK Biobank]	rs10086506	T	G	-0.021797	0.0024841	1.7204e-18	0.5765	intron	-	-	ENSG00000249917	LINC00536
Vitamin D [UK Biobank]	rs1037378	A	G	-0.10055	0.0024529	0	0.5666	intron	-	-	ENSG00000261923	PDE3B
Vitamin D [UK Biobank]	rs1048328	A	G	0.024875	0.0045191	3.7074e-08	0.0905	missense	166	C/R	ENSG00000167757	KLK11
Vitamin D [UK Biobank]	rs10859995	C	T	-0.042114	0.0024885	3.2226e-64	0.5755	intron	-	-	ENSG00000084110	HAL
Vitamin D [UK Biobank]	rs10908469	C	A	0.016158	0.0027599	4.7898e-09	0.2763	intron	-	-	ENSG00000116539	ASH1L
Vitamin D [UK Biobank]	rs10985827	G	T	0.023586	0.0035387	2.6462e-11	0.1491	upstream	-	-	ENSG00000011454	RABGAP1
Vitamin D [UK Biobank]	rs11076175	G	A	0.022795	0.0031996	1.0487e-12	0.2058	intron	-	-	ENSG00000087237	CETP
Vitamin D [UK Biobank]	rs11542462	A	G	-0.021744	0.0035863	1.3372e-09	0.1511	stop_lost	30	*/Q	ENSG00000184860	SDR42E1
Vitamin D [UK Biobank]	rs11581271	C	G	0.014289	0.002508	1.2178e-08	0.4334	intron	-	-	ENSG00000204060	FOXO6
Vitamin D [UK Biobank]	rs11776499	A	G	0.01753	0.0031541	2.7338e-08	0.2087	intron	-	-	ENSG00000175806	MSRA
Vitamin D [UK Biobank]	rs12123821	T	C	0.076362	0.0057275	1.5318e-40	0.0437	intron	-	-	ENSG00000237975	FLG-AS1
Vitamin D [UK Biobank]	rs12317268	G	A	-0.022333	0.0034199	6.5742e-11	0.1779	intron	-	-	ENSG00000134538	SLCO1B1
Vitamin D [UK Biobank]	rs12490042	C	T	0.019694	0.0036049	4.6776e-08	0.1093	intron	-	-	ENSG00000007402	CACNA2D2
Vitamin D [UK Biobank]	rs1260326	C	T	0.020629	0.0025064	1.8698e-16	0.5895	missense	446	L/P	ENSG00000084734	GCKR
Vitamin D [UK Biobank]	rs12893623	G	A	-0.015183	0.0025859	4.3223e-09	0.3042	intron	-	-	ENSG00000088808	PPP1R13B
Vitamin D [UK Biobank]	rs1421333	A	C	0.01374	0.0025004	3.9113e-08	0.6163	downstream	-	-	ENSG00000172733	PURG
Vitamin D [UK Biobank]	rs17047750	T	C	0.015409	0.0027967	3.5959e-08	0.2406	intron	-	-	ENSG00000125629	INSIG2
Vitamin D [UK Biobank]	rs174418	C	T	0.025798	0.0025036	6.8097e-25	0.6064	intron	-	-	ENSG00000128918	ALDH1A2
Vitamin D [UK Biobank]	rs1800588	T	C	-0.032345	0.0029791	1.8603e-27	0.2087	intron	-	-	ENSG00000166035	LIPC
Vitamin D [UK Biobank]	rs1815650	T	C	-0.016207	0.0025862	3.6979e-10	0.673	intergenic	-	-	-	FAM213A
Vitamin D [UK Biobank]	rs1972994	T	A	-0.014551	0.0025696	1.4925e-08	0.6521	intron	-	-	ENSG00000175161	CADM2
Vitamin D [UK Biobank]	rs2012736	A	C	-0.046463	0.0044851	3.8274e-25	0.0964	missense	248	I/L	ENSG00000240224	UGT1A5
Vitamin D [UK Biobank]	rs2074735	C	G	0.029178	0.0050325	6.7174e-09	0.0805	missense	157	V/L	ENSG00000100078	PLA2G3
Vitamin D [UK Biobank]	rs212100	C	T	-0.064346	0.0033029	1.7608e-84	0.8499	intron	-	-	ENSG00000105398	SULT2A1
Vitamin D [UK Biobank]	rs2131925	T	G	-0.022394	0.0025616	2.294e-18	0.6948	intron	-	-	ENSG00000116641	DOCK7
Vitamin D [UK Biobank]	rs2229742	C	G	-0.025911	0.0040222	1.1814e-10	0.0984	missense	448	G/R	ENSG00000180530	NRIP1
Vitamin D [UK Biobank]	rs2245133	C	T	-0.022917	0.003288	3.1783e-12	0.167	intron	-	-	ENSG00000112282	MED23
Vitamin D [UK Biobank]	rs2909207	C	T	0.01749	0.0029222	2.1656e-09	0.7535	intron	-	-	ENSG00000070540	WIPI1
Vitamin D [UK Biobank]	rs3114045	C	T	-0.023174	0.0036249	1.6281e-10	0.8718	intron	-	-	ENSG00000196616	ADH1B
Vitamin D [UK Biobank]	rs35269235	C	T	-0.022674	0.0025797	1.5103e-18	0.3618	intron	-	-	ENSG00000142623	PADI1
Vitamin D [UK Biobank]	rs36037728	T	C	-0.054954	0.0076761	8.1387e-13	0.0169	intron	-	-	-	FLJ42102
Vitamin D [UK Biobank]	rs41302867	A	G	0.020439	0.0037218	3.9807e-08	0.1262	intron	-	-	ENSG00000124782	RREB1
Vitamin D [UK Biobank]	rs4364259	A	G	0.018068	0.0030565	3.3922e-09	0.2147	intergenic	-	-	-	HPRT1P1
Vitamin D [UK Biobank]	rs4694423	A	C	-0.10019	0.0024806	0	0.4115	intergenic	-	-	-	GC
Vitamin D [UK Biobank]	rs5112	G	C	-0.016326	0.0026275	5.1866e-10	0.5577	non_coding_transcript_exon	-	-	ENSG00000214855	APOC1P1
Vitamin D [UK Biobank]	rs523583	C	A	0.014571	0.0024776	4.0842e-09	0.4523	intergenic	-	-	-	TMEM151A
Vitamin D [UK Biobank]	rs55774305	T	A	-0.023154	0.0033876	8.2139e-12	0.1282	upstream	-	-	-	RP11-98J9.2
Vitamin D [UK Biobank]	rs58542926	T	C	0.039263	0.0046214	1.9734e-17	0.0676	missense	167	K/E	ENSG00000213996	TM6SF2
Vitamin D [UK Biobank]	rs6127099	T	A	-0.036954	0.0027917	5.4803e-40	0.338	intergenic	-	-	-	CYP24A1
Vitamin D [UK Biobank]	rs61815559	T	A	0.085795	0.006867	8.2144e-36	0.9801	downstream	-	-	ENSG00000143631	FLG
Vitamin D [UK Biobank]	rs62015732	C	T	-0.014289	0.0025312	1.6523e-08	0.5626	downstream	-	-	ENSG00000140451	PIF1
Vitamin D [UK Biobank]	rs6600879	G	C	-0.032601	0.0024554	3.1976e-40	0.5149	intron	-	-	ENSG00000171234	UGT2B7
Vitamin D [UK Biobank]	rs668799	T	C	-0.017257	0.0027309	2.631e-10	0.2594	intron	-	-	ENSG00000068120	COASY
Vitamin D [UK Biobank]	rs6698680	G	A	-0.014412	0.0024578	4.5317e-09	0.4553	intron	-	-	ENSG00000157916	RER1
Vitamin D [UK Biobank]	rs7110118	A	G	-0.11203	0.0045533	1.5052e-133	0.0716	intron	-	-	ENSG00000129084	PSMA1
Vitamin D [UK Biobank]	rs71601787	A	G	0.04213	0.0026207	3.9812e-58	0.2972	intergenic	-	-	-	NPFFR2
Vitamin D [UK Biobank]	rs73015021	G	A	0.029172	0.0037562	8.0859e-15	0.1113	intergenic	-	-	-	LDLR
Vitamin D [UK Biobank]	rs73080940	C	T	-0.024301	0.003968	9.1237e-10	0.1064	intron	-	-	ENSG00000175920	DOK7
Vitamin D [UK Biobank]	rs7528419	G	A	0.019384	0.0029355	4.0304e-11	0.2127	3_prime_UTR	-	-	ENSG00000143126	CELSR2
Vitamin D [UK Biobank]	rs7675923	G	A	0.027645	0.0033757	2.6341e-16	0.8439	intron	-	-	ENSG00000080493	SLC4A4
Vitamin D [UK Biobank]	rs77194050	G	A	0.032758	0.0055834	4.4422e-09	0.0527	intron	-	-	ENSG00000157368	IL34
Vitamin D [UK Biobank]	rs7928249	G	A	0.10976	0.0030063	2.9397e-291	0.7038	intron	-	-	ENSG00000172893	DHCR7
Vitamin D [UK Biobank]	rs8018720	C	G	-0.03843	0.003205	4.0453e-33	0.827	missense	211	V/L	ENSG00000100934	SEC23A
Vitamin D [UK Biobank]	rs964184	C	G	0.041606	0.0036278	1.9228e-30	0.838	3_prime_UTR	-	-	-	ZPR1
Insulin-like growth factor 1 [UK Biobank]	rs10114121	A	G	0.01807	0.0032651	3.1266e-08	0.1759	intron	-	-	ENSG00000177076	ACER2
Insulin-like growth factor 1 [UK Biobank]	rs10131718	G	T	0.020177	0.0025174	1.106e-15	0.7167	intron	-	-	ENSG00000133958	UNC79
Insulin-like growth factor 1 [UK Biobank]	rs10246481	G	A	0.013699	0.0023934	1.0452e-08	0.4384	intergenic	-	-	-	AC073133.2
Insulin-like growth factor 1 [UK Biobank]	rs1037169	C	T	0.019082	0.0025124	3.0809e-14	0.7038	intron	-	-	ENSG00000133794	ARNTL
Insulin-like growth factor 1 [UK Biobank]	rs1039481	A	G	-0.040247	0.0026485	3.8922e-52	0.7485	intron	-	-	ENSG00000149177	PTPRJ
Insulin-like growth factor 1 [UK Biobank]	rs10405357	C	T	-0.019485	0.0023522	1.1956e-16	0.4583	intron	-	-	ENSG00000105609	LILRB5
Insulin-like growth factor 1 [UK Biobank]	rs10438491	C	T	0.01848	0.0025527	4.5264e-13	0.7068	intron	-	-	ENSG00000140443	IGF1R
Insulin-like growth factor 1 [UK Biobank]	rs10485614	C	A	-0.040722	0.0043504	7.9855e-21	0.0755	intron	-	-	ENSG00000196396	PTPN1
Insulin-like growth factor 1 [UK Biobank]	rs10490051	C	T	0.015554	0.0025306	7.945e-10	0.2942	intron	-	-	ENSG00000183023	SLC8A1
Insulin-like growth factor 1 [UK Biobank]	rs10498238	T	C	0.029271	0.0043832	2.4262e-11	0.0755	intergenic	-	-	-	PID1
Insulin-like growth factor 1 [UK Biobank]	rs10757291	A	G	-0.01877	0.0023362	9.4123e-16	0.5258	intergenic	-	-	-	CDKN2B-AS1
Insulin-like growth factor 1 [UK Biobank]	rs10821713	T	C	0.016727	0.0023634	1.4692e-12	0.4046	intron	-	-	ENSG00000151150	ANK3
Insulin-like growth factor 1 [UK Biobank]	rs10869022	C	T	0.020193	0.0029233	4.9419e-12	0.7893	intron	-	-	ENSG00000083067	TRPM3
Insulin-like growth factor 1 [UK Biobank]	rs10876864	A	G	0.013257	0.002347	1.6192e-08	0.5915	upstream	-	-	ENSG00000123411	IKZF4
Insulin-like growth factor 1 [UK Biobank]	rs10892923	A	G	-0.016428	0.0024257	1.2696e-11	0.3688	intron	-	-	ENSG00000109944	C11orf63
Insulin-like growth factor 1 [UK Biobank]	rs10906376	A	C	0.014642	0.002542	8.4043e-09	0.3439	intron	-	-	ENSG00000165626	BEND7
Insulin-like growth factor 1 [UK Biobank]	rs11001399	C	A	-0.015538	0.0023473	3.6079e-11	0.5596	intron	-	-	ENSG00000148655	C10orf11
Insulin-like growth factor 1 [UK Biobank]	rs11012712	T	C	-0.023059	0.0029744	9.0313e-15	0.1899	intergenic	-	-	-	Y_RNA
Insulin-like growth factor 1 [UK Biobank]	rs11024614	T	C	-0.021124	0.0024104	1.8957e-18	0.5835	intron	-	-	ENSG00000110756	HPS5
Insulin-like growth factor 1 [UK Biobank]	rs11031051	C	A	-0.016705	0.0025488	5.5976e-11	0.336	intron	-	-	ENSG00000152219	ARL14EP
Insulin-like growth factor 1 [UK Biobank]	rs11057223	C	T	-0.02439	0.0039972	1.049e-09	0.1014	intron	-	-	ENSG00000111328	CDK2AP1
Insulin-like growth factor 1 [UK Biobank]	rs11064536	C	T	-0.017536	0.0030979	1.5089e-08	0.1571	intron	-	-	ENSG00000060237	WNK1
Insulin-like growth factor 1 [UK Biobank]	rs1112847	T	C	-0.015529	0.0023303	2.6749e-11	0.501	intron	-	-	ENSG00000198945	L3MBTL3
Insulin-like growth factor 1 [UK Biobank]	rs11208537	T	A	0.025593	0.0034433	1.0654e-13	0.1531	intron	-	-	ENSG00000162434	JAK1
Insulin-like growth factor 1 [UK Biobank]	rs112293610	C	A	-0.024563	0.0025647	1.0036e-21	0.3111	intron	-	-	ENSG00000136267	DGKB
Insulin-like growth factor 1 [UK Biobank]	rs11260930	G	A	-0.017681	0.0023396	4.1241e-14	0.4672	intergenic	-	-	-	ARHGEF19-AS1
Insulin-like growth factor 1 [UK Biobank]	rs1127313	A	G	-0.022858	0.0023238	7.9024e-23	0.4712	3_prime_UTR	-	-	ENSG00000160710	ADAR
Insulin-like growth factor 1 [UK Biobank]	rs112838464	A	G	0.03018	0.0036912	2.937e-16	0.1143	intron	-	-	ENSG00000185305	ARL15
Insulin-like growth factor 1 [UK Biobank]	rs112859600	A	G	-0.035168	0.0056273	4.1232e-10	0.0527	intergenic	-	-	-	RREB1
Insulin-like growth factor 1 [UK Biobank]	rs112893170	C	T	-0.018515	0.0029461	3.2894e-10	0.165	intergenic	-	-	-	IL17RD
Insulin-like growth factor 1 [UK Biobank]	rs112941090	G	C	-0.019859	0.0031218	2.0009e-10	0.169	intergenic	-	-	-	HAS3
Insulin-like growth factor 1 [UK Biobank]	rs113439442	T	C	-0.038838	0.004855	1.2524e-15	0.0567	intron	-	-	ENSG00000140986	RPL3L
Insulin-like growth factor 1 [UK Biobank]	rs114165349	C	G	-0.10521	0.0077113	2.2773e-42	0.0219	intron	-	-	ENSG00000117713	ARID1A
Insulin-like growth factor 1 [UK Biobank]	rs114949263	C	T	-0.025983	0.0036972	2.105e-12	0.1024	5_prime_UTR	-	-	ENSG00000106565	TMEM176B
Insulin-like growth factor 1 [UK Biobank]	rs1150974	A	C	0.036793	0.0037306	6.0937e-23	0.1014	upstream	-	-	-	RP11-428G5.1
Insulin-like growth factor 1 [UK Biobank]	rs115236209	G	T	0.030787	0.0047216	7.0238e-11	0.0666	intron	-	-	ENSG00000157933	SKI
Insulin-like growth factor 1 [UK Biobank]	rs11545482	T	C	-0.087607	0.0081104	3.4052e-27	0.0129	3_prime_UTR	-	-	ENSG00000169564	PCBP1
Insulin-like growth factor 1 [UK Biobank]	rs11577063	G	T	-0.019017	0.0027811	8.0496e-12	0.7893	intron	-	-	ENSG00000162779	AXDND1
Insulin-like growth factor 1 [UK Biobank]	rs11603111	A	C	-0.016094	0.0023324	5.2054e-12	0.5328	intergenic	-	-	-	DUSP8
Insulin-like growth factor 1 [UK Biobank]	rs11620783	T	C	-0.017568	0.0023597	9.7291e-14	0.4414	intron	-	-	ENSG00000205978	NYNRIN
Insulin-like growth factor 1 [UK Biobank]	rs11642090	C	T	-0.021636	0.0024172	3.5418e-19	0.3559	intron	-	-	ENSG00000153815	CMIP
Insulin-like growth factor 1 [UK Biobank]	rs116509476	C	T	0.050498	0.0072184	2.643e-12	0.0159	intergenic	-	-	-	MARK1
Insulin-like growth factor 1 [UK Biobank]	rs11664259	T	C	-0.01505	0.002375	2.3457e-10	0.4046	intron	-	-	ENSG00000187323	DCC
Insulin-like growth factor 1 [UK Biobank]	rs116971887	T	G	-0.034527	0.0056544	1.0216e-09	0.0447	3_prime_UTR	-	-	ENSG00000103449	SALL1
Insulin-like growth factor 1 [UK Biobank]	rs11697462	T	C	-0.040885	0.0024709	1.7797e-61	0.661	intron	-	-	-	KIZ
Insulin-like growth factor 1 [UK Biobank]	rs1170187	A	G	0.020289	0.0030102	1.5848e-11	0.8012	intron	-	-	ENSG00000102780	DGKH
Insulin-like growth factor 1 [UK Biobank]	rs117120687	T	A	-0.044916	0.0055384	5.0779e-16	0.0378	upstream	-	-	ENSG00000033800	PIAS1
Insulin-like growth factor 1 [UK Biobank]	rs117137578	A	G	-0.049436	0.0085007	6.0518e-09	0.0179	intron	-	-	ENSG00000120158	RCL1
Insulin-like growth factor 1 [UK Biobank]	rs117292219	T	G	-0.026607	0.0041046	9.0449e-11	0.0905	intron	-	-	ENSG00000126561	STAT5A
Insulin-like growth factor 1 [UK Biobank]	rs117524772	A	C	0.061044	0.0072513	3.8335e-17	0.0358	intron	-	-	ENSG00000154229	PRKCA
Insulin-like growth factor 1 [UK Biobank]	rs118018874	T	C	-0.069556	0.010222	1.0169e-11	0.0129	upstream	-	-	ENSG00000162040	HS3ST6
Insulin-like growth factor 1 [UK Biobank]	rs11809207	A	G	0.023597	0.0029663	1.796e-15	0.1879	intron	-	-	ENSG00000188782	CATSPER4
Insulin-like growth factor 1 [UK Biobank]	rs11928797	A	C	0.027313	0.0036142	4.1318e-14	0.1014	intron	-	-	ENSG00000153560	UBP1
Insulin-like growth factor 1 [UK Biobank]	rs11967262	G	C	0.01891	0.0023268	4.4122e-16	0.506	intergenic	-	-	-	VEGFA
Insulin-like growth factor 1 [UK Biobank]	rs12032791	A	G	0.029158	0.0053013	3.7976e-08	0.0318	intron	-	-	ENSG00000143614	GATAD2B
Insulin-like growth factor 1 [UK Biobank]	rs12051698	G	C	-0.015232	0.0024503	5.0914e-10	0.3469	intron	-	-	ENSG00000175866	BAIAP2
Insulin-like growth factor 1 [UK Biobank]	rs12219199	T	C	0.038857	0.0055173	1.8881e-12	0.0537	intron	-	-	ENSG00000186188	FFAR4
Insulin-like growth factor 1 [UK Biobank]	rs12244388	A	G	-0.01609	0.0024575	5.8616e-11	0.3628	intron	-	-	ENSG00000214435	AS3MT
Insulin-like growth factor 1 [UK Biobank]	rs12253847	C	T	-0.013922	0.0023626	3.7974e-09	0.4195	intron	-	-	ENSG00000150867	PIP4K2A
Insulin-like growth factor 1 [UK Biobank]	rs12445535	T	C	-0.014305	0.0023334	8.7648e-10	0.4742	3_prime_UTR	-	-	ENSG00000103528	SYT17
Insulin-like growth factor 1 [UK Biobank]	rs12454712	C	T	-0.018442	0.0023966	1.417e-14	0.3857	intron	-	-	ENSG00000171791	BCL2
Insulin-like growth factor 1 [UK Biobank]	rs125124	G	C	0.057225	0.0025342	7.9648e-113	0.325	intron	-	-	-	AC058791.1
Insulin-like growth factor 1 [UK Biobank]	rs12514947	T	G	-0.040561	0.0031246	1.5978e-38	0.1451	intergenic	-	-	-	CTC-350I8.1
Insulin-like growth factor 1 [UK Biobank]	rs12520308	C	T	0.013763	0.0024881	3.1761e-08	0.6521	intron	-	-	ENSG00000134986	NREP
Insulin-like growth factor 1 [UK Biobank]	rs12536253	C	G	0.014968	0.002692	2.6984e-08	0.2316	intron	-	-	ENSG00000197157	SND1
Insulin-like growth factor 1 [UK Biobank]	rs12593755	T	G	0.014239	0.0023906	2.5883e-09	0.4135	non_coding_transcript_exon	-	-	-	RP11-97O12.3
Insulin-like growth factor 1 [UK Biobank]	rs1260003	C	T	0.018977	0.0024401	7.4429e-15	0.3479	intergenic	-	-	-	RPL12P32
Insulin-like growth factor 1 [UK Biobank]	rs1260326	C	T	0.060632	0.0023733	8.0573e-144	0.5895	missense	446	L/P	ENSG00000084734	GCKR
Insulin-like growth factor 1 [UK Biobank]	rs12610411	A	G	-0.023781	0.0024353	1.6001e-22	0.3608	intron	-	-	ENSG00000079805	DNM2
Insulin-like growth factor 1 [UK Biobank]	rs12659034	T	C	0.03783	0.002894	4.8523e-39	0.2565	upstream	-	-	ENSG00000132563	REEP2
Insulin-like growth factor 1 [UK Biobank]	rs12702434	C	T	0.021155	0.0023738	5.0525e-19	0.4771	intron	-	-	ENSG00000178381	ZFAND2A
Insulin-like growth factor 1 [UK Biobank]	rs12723255	T	C	-0.015182	0.0023729	1.5785e-10	0.5875	intron	-	-	ENSG00000075151	EIF4G3
Insulin-like growth factor 1 [UK Biobank]	rs12749024	T	C	0.072891	0.0032887	9.0362e-109	0.165	intron	-	-	ENSG00000116183	PAPPA2
Insulin-like growth factor 1 [UK Biobank]	rs12779609	T	C	0.017858	0.003274	4.916e-08	0.1541	intergenic	-	-	-	RP11-338O1.3
Insulin-like growth factor 1 [UK Biobank]	rs12908960	A	G	-0.016803	0.0023387	6.7357e-13	0.4155	intron	-	-	ENSG00000137869	CYP19A1
Insulin-like growth factor 1 [UK Biobank]	rs12914702	A	G	0.014703	0.0026401	2.5613e-08	0.3161	downstream	-	-	ENSG00000185551	NR2F2
Insulin-like growth factor 1 [UK Biobank]	rs12935465	C	T	-0.015804	0.0023256	1.0792e-11	0.4871	intron	-	-	ENSG00000103489	XYLT1
Insulin-like growth factor 1 [UK Biobank]	rs12978130	T	C	0.015328	0.0025996	3.7192e-09	0.7217	intron	-	-	ENSG00000178951	ZBTB7A
Insulin-like growth factor 1 [UK Biobank]	rs13073970	T	G	0.022354	0.0028636	5.9081e-15	0.1869	upstream	-	-	ENSG00000163577	EIF5A2
Insulin-like growth factor 1 [UK Biobank]	rs13088	G	A	0.01298	0.0023785	4.8412e-08	0.3907	missense	68	F/S	ENSG00000165633	VSTM4
Insulin-like growth factor 1 [UK Biobank]	rs13178887	C	T	-0.022667	0.0023814	1.7714e-21	0.3817	intron	-	-	ENSG00000248309	MEF2C-AS1
Insulin-like growth factor 1 [UK Biobank]	rs13232120	T	A	0.033705	0.0035179	9.667e-22	0.1153	3_prime_UTR	-	-	ENSG00000106638	TBL2
Insulin-like growth factor 1 [UK Biobank]	rs13237149	A	T	0.018625	0.0025363	2.0842e-13	0.3221	intron	-	-	ENSG00000128573	FOXP2
Insulin-like growth factor 1 [UK Biobank]	rs13333965	T	C	0.015177	0.00268	1.4882e-08	0.2714	intron	-	-	ENSG00000048471	SNX29
Insulin-like growth factor 1 [UK Biobank]	rs13379043	C	T	-0.023232	0.0026377	1.2862e-18	0.2982	intron	-	-	ENSG00000156030	ELMSAN1
Insulin-like growth factor 1 [UK Biobank]	rs13418037	T	C	0.018124	0.0030062	1.6535e-09	0.1918	intron	-	-	ENSG00000231672	DIRC3
Insulin-like growth factor 1 [UK Biobank]	rs1351394	C	T	0.021721	0.0023261	9.8539e-21	0.5497	3_prime_UTR	-	-	ENSG00000149948	HMGA2
Insulin-like growth factor 1 [UK Biobank]	rs1351893	A	T	0.027005	0.0045561	3.0845e-09	0.0537	intron	-	-	ENSG00000113742	CPEB4
Insulin-like growth factor 1 [UK Biobank]	rs137966550	A	G	-0.015161	0.0025933	5.039e-09	0.3032	intron	-	-	ENSG00000204138	PHACTR4
Insulin-like growth factor 1 [UK Biobank]	rs138668741	T	C	0.036841	0.0058701	3.4784e-10	0.0427	intron	-	-	ENSG00000197847	SLC22A20
Insulin-like growth factor 1 [UK Biobank]	rs142039417	T	A	0.11821	0.0077016	3.7646e-53	0.0239	5_prime_UTR	-	-	ENSG00000204414	CSHL1
Insulin-like growth factor 1 [UK Biobank]	rs142414167	C	G	-0.077364	0.012684	1.0662e-09	0.0109	intron	-	-	ENSG00000038945	MSR1
Insulin-like growth factor 1 [UK Biobank]	rs1430753	G	A	-0.01866	0.0029776	3.6885e-10	0.8101	intron	-	-	ENSG00000116729	WLS
Insulin-like growth factor 1 [UK Biobank]	rs144588230	A	G	-0.04058	0.0067297	1.6418e-09	0.0229	intron	-	-	ENSG00000240280	TCAM1P
Insulin-like growth factor 1 [UK Biobank]	rs144830625	T	C	0.051725	0.0081014	1.7186e-10	0.0159	intron	-	-	ENSG00000108854	SMURF2
Insulin-like growth factor 1 [UK Biobank]	rs1465529	C	T	-0.018498	0.0025354	2.9767e-13	0.2922	intron	-	-	ENSG00000135899	SP110
Insulin-like growth factor 1 [UK Biobank]	rs147400256	A	C	-0.099413	0.0083688	1.5434e-32	0.0298	downstream	-	-	-	LINC02124
Insulin-like growth factor 1 [UK Biobank]	rs148710154	C	T	-0.018465	0.0023927	1.1931e-14	0.3678	upstream	-	-	ENSG00000181555	SETD2
Insulin-like growth factor 1 [UK Biobank]	rs1495741	A	G	-0.02547	0.0027962	8.3883e-20	0.7565	intergenic	-	-	-	NAT2
Insulin-like growth factor 1 [UK Biobank]	rs150844304	C	A	-0.14626	0.0075108	2.0763e-84	0.0229	intron	-	-	ENSG00000067369	TP53BP1
Insulin-like growth factor 1 [UK Biobank]	rs150869224	T	C	0.037053	0.0067356	3.7777e-08	0.0308	downstream	-	-	ENSG00000133114	GPALPP1
Insulin-like growth factor 1 [UK Biobank]	rs1562617	A	G	-0.019324	0.0028051	5.6263e-12	0.1889	intergenic	-	-	-	AC017053.1
Insulin-like growth factor 1 [UK Biobank]	rs165316	G	A	0.069809	0.0029125	7.4627e-127	0.1879	intergenic	-	-	-	RPL5P6
Insulin-like growth factor 1 [UK Biobank]	rs1659563	G	A	-0.015264	0.0023427	7.267e-11	0.5298	intron	-	-	ENSG00000140320	BAHD1
Insulin-like growth factor 1 [UK Biobank]	rs17050272	A	G	-0.021895	0.0023614	1.8407e-20	0.4503	upstream	-	-	-	AC073257.2
Insulin-like growth factor 1 [UK Biobank]	rs17100751	C	T	0.019396	0.0029462	4.6035e-11	0.2018	intron	-	-	-	CTB-57H20.1
Insulin-like growth factor 1 [UK Biobank]	rs17258904	G	A	0.017018	0.0025916	5.1482e-11	0.2972	intron	-	-	ENSG00000272168	CASC15
Insulin-like growth factor 1 [UK Biobank]	rs17299478	T	C	-0.030405	0.0031099	1.4253e-22	0.1441	downstream	-	-	ENSG00000141101	NOB1
Insulin-like growth factor 1 [UK Biobank]	rs17400325	C	T	0.053044	0.0058551	1.317e-19	0.0676	missense	727	Y/C	ENSG00000128655	PDE11A
Insulin-like growth factor 1 [UK Biobank]	rs17429745	T	G	-0.024626	0.0025254	1.8376e-22	0.34	intron	-	-	-	RP11-556I14.1
Insulin-like growth factor 1 [UK Biobank]	rs174554	G	A	-0.021187	0.0024435	4.3112e-18	0.3449	intron	-	-	ENSG00000149485	FADS1
Insulin-like growth factor 1 [UK Biobank]	rs17487338	A	G	-0.029338	0.0031258	6.295e-21	0.1521	intron	-	-	ENSG00000175110	MRPS22
Insulin-like growth factor 1 [UK Biobank]	rs175043	A	G	-0.017061	0.0023333	2.6339e-13	0.4513	intron	-	-	ENSG00000119718	EIF2B2
Insulin-like growth factor 1 [UK Biobank]	rs1751491	G	T	-0.0178	0.002468	5.5044e-13	0.661	intron	-	-	ENSG00000116678	LEPR
Insulin-like growth factor 1 [UK Biobank]	rs17597773	G	C	-0.043265	0.002699	8.2695e-58	0.2505	intron	-	-	ENSG00000136630	HLX
Insulin-like growth factor 1 [UK Biobank]	rs17610727	G	A	0.014546	0.002596	2.1065e-08	0.2863	intron	-	-	ENSG00000145147	SLIT2
Insulin-like growth factor 1 [UK Biobank]	rs17714046	C	T	0.039517	0.0055055	7.099e-13	0.0447	missense	506	Y/H	ENSG00000146063	TRIM41
Insulin-like growth factor 1 [UK Biobank]	rs1782652	A	T	0.014307	0.0024211	3.4445e-09	0.3777	3_prime_UTR	-	-	ENSG00000108175	ZMIZ1
Insulin-like growth factor 1 [UK Biobank]	rs1786342	C	T	-0.016419	0.0023768	4.9219e-12	0.4076	upstream	-	-	ENSG00000174226	SNX31
Insulin-like growth factor 1 [UK Biobank]	rs1800574	T	C	0.1418	0.0068952	6.4575e-94	0.0278	missense	98	V/A	ENSG00000135100	HNF1A
Insulin-like growth factor 1 [UK Biobank]	rs1832007	G	A	0.053758	0.0032105	6.5965e-63	0.1203	intron	-	-	ENSG00000266359	AKR1C4
Insulin-like growth factor 1 [UK Biobank]	rs183801360	A	G	-0.036005	0.0064616	2.5176e-08	0.0517	intergenic	-	-	-	LA16c-381G6.1
Insulin-like growth factor 1 [UK Biobank]	rs1881442	A	G	-0.019102	0.0032703	5.1916e-09	0.8579	upstream	-	-	ENSG00000141367	CLTC
Insulin-like growth factor 1 [UK Biobank]	rs190158413	T	C	-0.083246	0.01234	1.5244e-11	0.0139	intergenic	-	-	-	AC023669.1
Insulin-like growth factor 1 [UK Biobank]	rs1902023	C	A	-0.024457	0.0023257	7.3501e-26	0.4871	missense	85	Y/D	ENSG00000196620	UGT2B15
Insulin-like growth factor 1 [UK Biobank]	rs1994147	A	T	0.023349	0.0026208	5.1801e-19	0.2793	intron	-	-	-	LINC01197
Insulin-like growth factor 1 [UK Biobank]	rs2000467	G	A	-0.018573	0.0024366	2.4983e-14	0.6759	downstream	-	-	-	AP000350.10
Insulin-like growth factor 1 [UK Biobank]	rs2104476	A	G	-0.020234	0.0026257	1.3016e-14	0.6978	intergenic	-	-	-	RP11-380D15.2
Insulin-like growth factor 1 [UK Biobank]	rs2171126	T	C	0.015983	0.0023314	7.1129e-12	0.492	intron	-	-	ENSG00000169372	CRADD
Insulin-like growth factor 1 [UK Biobank]	rs2181834	T	G	0.025803	0.0023359	2.3124e-28	0.5716	intergenic	-	-	-	Y_RNA
Insulin-like growth factor 1 [UK Biobank]	rs2188378	C	T	0.046757	0.0063294	1.5019e-13	0.0288	intergenic	-	-	-	LINC01405
Insulin-like growth factor 1 [UK Biobank]	rs2204920	G	A	-0.01524	0.0023587	1.0408e-10	0.4245	intron	-	-	-	RP11-145G20.1
Insulin-like growth factor 1 [UK Biobank]	rs2207132	A	G	-0.047152	0.0065082	4.3332e-13	0.0408	intergenic	-	-	-	SNORD112
Insulin-like growth factor 1 [UK Biobank]	rs2208030	C	T	-0.017521	0.0023242	4.772e-14	0.5408	intron	-	-	ENSG00000088854	C20orf194
Insulin-like growth factor 1 [UK Biobank]	rs2230281	G	A	-0.014132	0.0025648	3.5891e-08	0.7217	missense	270	I/T	ENSG00000257594	GALNT4
Insulin-like growth factor 1 [UK Biobank]	rs2268829	A	G	-0.017797	0.0028314	3.274e-10	0.8002	intron	-	-	ENSG00000058866	DGKG
Insulin-like growth factor 1 [UK Biobank]	rs2274224	C	G	-0.021749	0.002344	1.7252e-20	0.4563	missense	1575	P/R	ENSG00000138193	PLCE1
Insulin-like growth factor 1 [UK Biobank]	rs2287921	C	T	-0.028568	0.002334	1.9342e-34	0.4811	intron	-	-	ENSG00000105538	RASIP1
Insulin-like growth factor 1 [UK Biobank]	rs2294239	G	A	-0.014137	0.0023581	2.0383e-09	0.4056	intron	-	-	ENSG00000183579	ZNRF3
Insulin-like growth factor 1 [UK Biobank]	rs2296198	C	T	0.014669	0.0026909	4.9957e-08	0.7197	5_prime_UTR	-	-	ENSG00000137393	RNF144B
Insulin-like growth factor 1 [UK Biobank]	rs2298604	G	A	-0.016455	0.002824	5.6465e-09	0.2386	intron	-	-	ENSG00000104408	EIF3E
Insulin-like growth factor 1 [UK Biobank]	rs2321961	T	C	0.013016	0.0023383	2.6049e-08	0.5626	intergenic	-	-	-	PHIP
Insulin-like growth factor 1 [UK Biobank]	rs2512522	C	G	-0.022196	0.003138	1.5163e-12	0.1918	downstream	-	-	ENSG00000118369	USP35
Insulin-like growth factor 1 [UK Biobank]	rs2548379	A	G	0.022072	0.0024918	8.197e-19	0.6948	intergenic	-	-	-	PRELID3BP6
Insulin-like growth factor 1 [UK Biobank]	rs2568464	C	T	0.014102	0.0023534	2.0699e-09	0.4165	upstream	-	-	ENSG00000018699	TTC27
Insulin-like growth factor 1 [UK Biobank]	rs2607748	C	T	0.015689	0.0023423	2.115e-11	0.3777	intron	-	-	ENSG00000163528	CHCHD4
Insulin-like growth factor 1 [UK Biobank]	rs26822	G	A	0.016043	0.0024816	1.0159e-10	0.2922	intron	-	-	ENSG00000262234	PPIP5K2
Insulin-like growth factor 1 [UK Biobank]	rs2716929	T	A	-0.014926	0.0024046	5.3992e-10	0.6332	intergenic	-	-	-	NLRP1
Insulin-like growth factor 1 [UK Biobank]	rs2723834	C	T	-0.013208	0.0023644	2.3263e-08	0.5477	intergenic	-	-	-	ETV6
Insulin-like growth factor 1 [UK Biobank]	rs2724373	T	C	-0.018538	0.0024223	1.9677e-14	0.3489	intron	-	-	ENSG00000203709	C1orf132
Insulin-like growth factor 1 [UK Biobank]	rs2737205	C	T	-0.02328	0.0023493	3.8265e-23	0.5795	intron	-	-	ENSG00000104447	TRPS1
Insulin-like growth factor 1 [UK Biobank]	rs273956	G	A	-0.018958	0.0023562	8.5799e-16	0.5924	intron	-	-	ENSG00000182158	CREB3L2
Insulin-like growth factor 1 [UK Biobank]	rs2762981	A	G	0.018479	0.0027727	2.6539e-11	0.7475	intergenic	-	-	-	CNOT4P1
Insulin-like growth factor 1 [UK Biobank]	rs2801482	G	A	0.045767	0.0076155	1.8612e-09	0.0378	intron	-	-	ENSG00000183049	CAMK1D
Insulin-like growth factor 1 [UK Biobank]	rs2802951	G	A	-0.016192	0.0025804	3.5024e-10	0.671	intergenic	-	-	-	RN7SL668P
Insulin-like growth factor 1 [UK Biobank]	rs2819336	C	T	-0.025946	0.0024202	8.2573e-27	0.6551	intron	-	-	ENSG00000142949	PTPRF
Insulin-like growth factor 1 [UK Biobank]	rs28396553	T	C	0.013801	0.0023715	5.8984e-09	0.5825	intergenic	-	-	-	AL162511.1
Insulin-like growth factor 1 [UK Biobank]	rs2846579	T	C	0.020038	0.003375	2.9014e-09	0.1262	upstream	-	-	ENSG00000141433	ADCYAP1
Insulin-like growth factor 1 [UK Biobank]	rs2853940	C	T	0.023564	0.0024152	1.7396e-22	0.4056	intron	-	-	ENSG00000223532	HLA-B
Insulin-like growth factor 1 [UK Biobank]	rs2854746	C	G	-0.045725	0.0023861	8.3052e-82	0.4016	missense	32	G/A	ENSG00000146674	IGFBP3
Insulin-like growth factor 1 [UK Biobank]	rs2856321	A	G	-0.024775	0.0024173	1.2058e-24	0.6421	intron	-	-	ENSG00000139083	ETV6
Insulin-like growth factor 1 [UK Biobank]	rs293295	G	A	0.01391	0.0024999	2.6362e-08	0.33	intron	-	-	ENSG00000185532	PRKG1
Insulin-like growth factor 1 [UK Biobank]	rs296361	A	G	0.024269	0.0031383	1.0529e-14	0.161	intron	-	-	ENSG00000105398	SULT2A1
Insulin-like growth factor 1 [UK Biobank]	rs31196	A	C	-0.013066	0.0023466	2.575e-08	0.5736	intron	-	-	ENSG00000164330	EBF1
Insulin-like growth factor 1 [UK Biobank]	rs3136512	T	C	-0.013756	0.0023337	3.7585e-09	0.5179	intron	-	-	ENSG00000180210	F2
Insulin-like growth factor 1 [UK Biobank]	rs33384	C	G	-0.016695	0.0026047	1.4607e-10	0.2962	downstream	-	-	ENSG00000145819	ARHGAP26
Insulin-like growth factor 1 [UK Biobank]	rs33912345	A	C	-0.024126	0.0023838	4.5023e-24	0.5974	missense	141	N/H	ENSG00000184302	SIX6
Insulin-like growth factor 1 [UK Biobank]	rs34575776	G	A	0.016232	0.0024759	5.5377e-11	0.3131	intron	-	-	ENSG00000142655	PEX14
Insulin-like growth factor 1 [UK Biobank]	rs346076	T	C	0.014365	0.0024595	5.2128e-09	0.6342	intron	-	-	ENSG00000196639	HRH1
Insulin-like growth factor 1 [UK Biobank]	rs34670419	T	G	0.038014	0.005948	1.6492e-10	0.0477	3_prime_UTR	-	-	ENSG00000196652	ZKSCAN5
Insulin-like growth factor 1 [UK Biobank]	rs34707604	C	T	-0.040165	0.0027901	5.7076e-47	0.2227	downstream	-	-	-	RP11-1267H10.3
Insulin-like growth factor 1 [UK Biobank]	rs34723481	G	A	-0.01273	0.0023321	4.8055e-08	0.4612	intron	-	-	ENSG00000142065	ZFP14
Insulin-like growth factor 1 [UK Biobank]	rs35628191	T	C	0.014257	0.0023674	1.724e-09	0.4036	upstream	-	-	ENSG00000115163	CENPA
Insulin-like growth factor 1 [UK Biobank]	rs35668185	C	T	-0.052378	0.0028605	7.3682e-75	0.2137	intron	-	-	ENSG00000184347	SLIT3
Insulin-like growth factor 1 [UK Biobank]	rs35713203	C	G	-0.032012	0.0023945	9.4186e-41	0.3668	missense	921	A/G	ENSG00000167395	ZNF646
Insulin-like growth factor 1 [UK Biobank]	rs35826789	A	T	0.031852	0.0041134	9.6958e-15	0.0775	intergenic	-	-	-	KDM2A
Insulin-like growth factor 1 [UK Biobank]	rs35862187	G	A	-0.028966	0.0051958	2.4777e-08	0.0378	intron	-	-	ENSG00000158321	AUTS2
Insulin-like growth factor 1 [UK Biobank]	rs36115000	T	G	-0.019953	0.0026499	5.1047e-14	0.2485	intron	-	-	ENSG00000106128	GHRHR
Insulin-like growth factor 1 [UK Biobank]	rs36215895	T	C	-0.0798	0.011996	2.889e-11	0.0119	missense	6211	M/T	ENSG00000054654	SYNE2
Insulin-like growth factor 1 [UK Biobank]	rs3745683	A	G	0.027414	0.0044174	5.4432e-10	0.0726	intron	-	-	ENSG00000130158	DOCK6
Insulin-like growth factor 1 [UK Biobank]	rs3775288	G	A	-0.029083	0.0035094	1.1639e-16	0.1083	5_prime_UTR	-	-	ENSG00000151834	GABRA2
Insulin-like growth factor 1 [UK Biobank]	rs3803698	T	C	0.015838	0.0024564	1.1388e-10	0.34	intron	-	-	ENSG00000103227	LMF1
Insulin-like growth factor 1 [UK Biobank]	rs3804174	T	C	0.019676	0.0025301	7.4667e-15	0.3181	intron	-	-	ENSG00000138738	PRDM5
Insulin-like growth factor 1 [UK Biobank]	rs3809627	A	C	-0.013842	0.0023713	5.313e-09	0.4165	5_prime_UTR	-	-	ENSG00000149922	TBX6
Insulin-like growth factor 1 [UK Biobank]	rs3822085	G	A	0.025206	0.003027	8.3107e-17	0.1918	downstream	-	-	ENSG00000180346	TIGD2
Insulin-like growth factor 1 [UK Biobank]	rs3826331	C	T	0.024448	0.0023731	6.9388e-25	0.6093	intron	-	-	ENSG00000108344	PSMD3
Insulin-like growth factor 1 [UK Biobank]	rs3842763	T	G	-0.084982	0.0027614	1.0953e-207	0.2843	intron	-	-	ENSG00000129965	INS-IGF2
Insulin-like growth factor 1 [UK Biobank]	rs3858325	T	C	0.018763	0.0023316	8.5009e-16	0.4622	intron	-	-	ENSG00000151892	GFRA1
Insulin-like growth factor 1 [UK Biobank]	rs3858525	G	C	0.015361	0.0023432	5.5525e-11	0.5765	intergenic	-	-	-	H19
Insulin-like growth factor 1 [UK Biobank]	rs3891689	C	T	0.016029	0.0027416	5.0225e-09	0.2465	intron	-	-	ENSG00000148219	ASTN2
Insulin-like growth factor 1 [UK Biobank]	rs406079	T	A	-0.018603	0.0025436	2.6059e-13	0.3449	upstream	-	-	ENSG00000205189	ZBTB10
Insulin-like growth factor 1 [UK Biobank]	rs411717	C	T	-0.014372	0.0023485	9.3902e-10	0.5427	intron	-	-	ENSG00000164692	COL1A2
Insulin-like growth factor 1 [UK Biobank]	rs41303235	T	C	0.055161	0.0056674	2.1925e-22	0.0408	5_prime_UTR	-	-	ENSG00000096968	JAK2
Insulin-like growth factor 1 [UK Biobank]	rs4234797	A	G	0.03609	0.0023858	1.1218e-51	0.6272	intron	-	-	ENSG00000184985	SORCS2
Insulin-like growth factor 1 [UK Biobank]	rs4309187	C	A	-0.017158	0.0025061	7.5812e-12	0.6958	intergenic	-	-	-	DRD2
Insulin-like growth factor 1 [UK Biobank]	rs4466086	A	T	0.01409	0.0023675	2.6607e-09	0.6054	intron	-	-	ENSG00000154556	SORBS2
Insulin-like growth factor 1 [UK Biobank]	rs4468717	T	C	-0.026935	0.0043359	5.2367e-10	0.0944	missense	292	S/P	ENSG00000177426	TGIF1
Insulin-like growth factor 1 [UK Biobank]	rs4547160	G	T	-0.016725	0.0024629	1.1181e-11	0.6173	intergenic	-	-	-	AVPR1A
Insulin-like growth factor 1 [UK Biobank]	rs456179	T	C	0.043784	0.0035871	2.9389e-34	0.8678	intron	-	-	ENSG00000120158	RCL1
Insulin-like growth factor 1 [UK Biobank]	rs4678732	A	G	0.0152	0.0023987	2.3452e-10	0.3777	intron	-	-	ENSG00000173705	SUSD5
Insulin-like growth factor 1 [UK Biobank]	rs4709989	A	G	-0.016265	0.0027113	1.9863e-09	0.2485	intron	-	-	ENSG00000112541	PDE10A
Insulin-like growth factor 1 [UK Biobank]	rs4709995	T	C	0.039251	0.0023934	2.0356e-60	0.3827	upstream	-	-	ENSG00000256391	SDIM1
Insulin-like growth factor 1 [UK Biobank]	rs4730682	C	T	0.016506	0.0023336	1.5182e-12	0.5129	intergenic	-	-	-	RP11-222O23.1
Insulin-like growth factor 1 [UK Biobank]	rs475058	C	T	0.013893	0.0023274	2.3862e-09	0.507	intron	-	-	ENSG00000132837	DMGDH
Insulin-like growth factor 1 [UK Biobank]	rs4782568	G	C	-0.02648	0.002348	1.7108e-29	0.4612	intron	-	-	-	RP11-505K9.4
Insulin-like growth factor 1 [UK Biobank]	rs4789227	T	C	0.015724	0.0024381	1.1263e-10	0.6551	intron	-	-	ENSG00000132478	UNK
Insulin-like growth factor 1 [UK Biobank]	rs4790814	A	G	-0.015941	0.0023231	6.8044e-12	0.4841	intron	-	-	ENSG00000167716	WDR81
Insulin-like growth factor 1 [UK Biobank]	rs4823324	C	T	-0.014491	0.0023811	1.1582e-09	0.4185	intron	-	-	ENSG00000130638	ATXN10
Insulin-like growth factor 1 [UK Biobank]	rs4838274	A	C	-0.022153	0.0024127	4.257e-20	0.3449	intron	-	-	ENSG00000119487	MAPKAP1
Insulin-like growth factor 1 [UK Biobank]	rs4849187	C	T	0.017403	0.0026268	3.4701e-11	0.3131	intron	-	-	ENSG00000125618	PAX8
Insulin-like growth factor 1 [UK Biobank]	rs4852306	T	C	0.014799	0.0023851	5.483e-10	0.6193	intron	-	-	ENSG00000116127	ALMS1
Insulin-like growth factor 1 [UK Biobank]	rs4858992	C	T	0.026675	0.0031973	7.2755e-17	0.8429	intron	-	-	ENSG00000175105	ZNF654
Insulin-like growth factor 1 [UK Biobank]	rs4870057	G	A	0.023599	0.002479	1.7514e-21	0.2873	intron	-	-	ENSG00000091831	ESR1
Insulin-like growth factor 1 [UK Biobank]	rs4890489	A	G	0.013473	0.0023628	1.1845e-08	0.4105	intron	-	-	ENSG00000152217	SETBP1
Insulin-like growth factor 1 [UK Biobank]	rs4902712	A	G	-0.013693	0.0023793	8.6675e-09	0.5934	intron	-	-	ENSG00000100626	GALNT16
Insulin-like growth factor 1 [UK Biobank]	rs4925138	G	T	-0.021482	0.0023982	3.3362e-19	0.5358	intron	-	-	ENSG00000108591	DRG2
Insulin-like growth factor 1 [UK Biobank]	rs4938799	G	T	0.015411	0.0023883	1.0989e-10	0.3897	intron	-	-	ENSG00000196914	ARHGEF12
Insulin-like growth factor 1 [UK Biobank]	rs4942553	G	A	0.021626	0.0026266	1.8272e-16	0.7545	intron	-	-	ENSG00000136141	LRCH1
Insulin-like growth factor 1 [UK Biobank]	rs4988483	A	C	-0.15902	0.0051117	3.5031e-212	0.0646	missense	48	M/L	ENSG00000162009	SSTR5
Insulin-like growth factor 1 [UK Biobank]	rs514230	T	A	0.021173	0.0023265	9.0124e-20	0.5179	upstream	-	-	ENSG00000227630	LINC01132
Insulin-like growth factor 1 [UK Biobank]	rs520829	G	T	-0.03362	0.0023284	3.0366e-47	0.4811	upstream	-	-	ENSG00000146477	SLC22A3
Insulin-like growth factor 1 [UK Biobank]	rs539509361	G	A	-0.030144	0.0028188	1.1001e-26	0.7783	upstream	-	-	ENSG00000206305	HLA-DQA1
Insulin-like growth factor 1 [UK Biobank]	rs539687	T	A	-0.017187	0.0024714	3.5426e-12	0.3479	upstream	-	-	-	Y_RNA
Insulin-like growth factor 1 [UK Biobank]	rs55681913	C	T	0.059335	0.0037995	5.883e-55	0.1044	intron	-	-	ENSG00000112964	GHR
Insulin-like growth factor 1 [UK Biobank]	rs55706729	G	A	0.083277	0.0044891	8.7344e-77	0.0646	intron	-	-	ENSG00000063854	HAGH
Insulin-like growth factor 1 [UK Biobank]	rs55742761	C	T	0.015271	0.0026718	1.0938e-08	0.2584	intron	-	-	ENSG00000198105	ZNF248
Insulin-like growth factor 1 [UK Biobank]	rs55843942	G	C	-0.022206	0.003474	1.6378e-10	0.0885	downstream	-	-	ENSG00000117707	PROX1
Insulin-like growth factor 1 [UK Biobank]	rs572169	T	C	0.055836	0.0024909	3.2937e-111	0.2763	synonymous	159	R	ENSG00000121853	GHSR
Insulin-like growth factor 1 [UK Biobank]	rs5742915	C	T	0.024489	0.0023288	7.3776e-26	0.4384	missense	645	F/L	ENSG00000140464	PML
Insulin-like growth factor 1 [UK Biobank]	rs5755943	C	G	0.026002	0.0033923	1.7944e-14	0.1193	intron	-	-	ENSG00000100320	RBFOX2
Insulin-like growth factor 1 [UK Biobank]	rs585187	T	G	0.014203	0.0023242	9.9247e-10	0.5258	intergenic	-	-	-	MRPS5P4
Insulin-like growth factor 1 [UK Biobank]	rs58899348	C	A	0.050013	0.0081885	1.0119e-09	0.0229	intron	-	-	ENSG00000111249	CUX2
Insulin-like growth factor 1 [UK Biobank]	rs59950280	A	G	-0.016461	0.0025011	4.6704e-11	0.3091	downstream	-	-	ENSG00000109758	HGFAC
Insulin-like growth factor 1 [UK Biobank]	rs599839	A	G	-0.029548	0.0027649	1.1847e-26	0.7783	downstream	-	-	ENSG00000143126	CELSR2
Insulin-like growth factor 1 [UK Biobank]	rs60808650	A	G	-0.035636	0.0025096	9.4574e-46	0.3091	intron	-	-	ENSG00000127663	KDM4B
Insulin-like growth factor 1 [UK Biobank]	rs6088579	G	A	0.026649	0.0030132	9.2911e-19	0.8777	downstream	-	-	ENSG00000198646	NCOA6
Insulin-like growth factor 1 [UK Biobank]	rs61780439	A	G	-0.019553	0.0028029	3.0446e-12	0.1998	upstream	-	-	ENSG00000171790	SLFNL1
Insulin-like growth factor 1 [UK Biobank]	rs61957204	A	G	0.028468	0.0043018	3.6561e-11	0.0726	intron	-	-	ENSG00000224853	LINC00393
Insulin-like growth factor 1 [UK Biobank]	rs62136965	C	T	0.037805	0.005558	1.0339e-11	0.0467	intergenic	-	-	-	RNU6-566P
Insulin-like growth factor 1 [UK Biobank]	rs62182127	A	G	0.018867	0.0023445	8.4908e-16	0.5875	upstream	-	-	ENSG00000127831	VIL1
Insulin-like growth factor 1 [UK Biobank]	rs62229260	A	G	0.037499	0.0023753	3.9793e-56	0.6143	intron	-	-	ENSG00000185917	SETD4
Insulin-like growth factor 1 [UK Biobank]	rs62263343	A	G	-0.022248	0.0030468	2.8375e-13	0.169	upstream	-	-	ENSG00000114439	BBX
Insulin-like growth factor 1 [UK Biobank]	rs62265578	C	T	0.016213	0.0026876	1.6186e-09	0.2753	intron	-	-	ENSG00000160145	KALRN
Insulin-like growth factor 1 [UK Biobank]	rs62280667	C	T	0.028088	0.0024539	2.4893e-30	0.3479	intron	-	-	ENSG00000138468	SENP7
Insulin-like growth factor 1 [UK Biobank]	rs62334147	C	T	0.018033	0.003013	2.1642e-09	0.1988	intron	-	-	ENSG00000181381	DDX60L
Insulin-like growth factor 1 [UK Biobank]	rs62467361	T	C	0.032834	0.0052103	2.9483e-10	0.0646	intergenic	-	-	-	RP11-265E18.1
Insulin-like growth factor 1 [UK Biobank]	rs62518386	G	C	-0.02075	0.0023334	5.9965e-19	0.4125	intergenic	-	-	-	RP11-629O1.2
Insulin-like growth factor 1 [UK Biobank]	rs62560861	A	C	0.020432	0.0029416	3.7666e-12	0.2038	intergenic	-	-	-	RP11-537H15.3
Insulin-like growth factor 1 [UK Biobank]	rs6435156	T	C	-0.022016	0.0026614	1.3184e-16	0.2565	3_prime_UTR	-	-	ENSG00000204217	BMPR2
Insulin-like growth factor 1 [UK Biobank]	rs6471835	C	A	-0.013861	0.0024518	1.5756e-08	0.675	intergenic	-	-	-	RP11-960H2.1
Insulin-like growth factor 1 [UK Biobank]	rs6510033	G	A	-0.019797	0.0026824	1.5851e-13	0.2813	intron	-	-	-	AC005597.1
Insulin-like growth factor 1 [UK Biobank]	rs6519133	C	T	-0.028327	0.0023793	1.1244e-32	0.4046	5_prime_UTR	-	-	ENSG00000100221	JOSD1
Insulin-like growth factor 1 [UK Biobank]	rs657155	T	G	-0.017427	0.00234	9.5551e-14	0.4781	intron	-	-	ENSG00000164506	STXBP5
Insulin-like growth factor 1 [UK Biobank]	rs6582485	G	A	-0.016224	0.0023269	3.1243e-12	0.5129	intergenic	-	-	-	CLUHP8
Insulin-like growth factor 1 [UK Biobank]	rs6602909	C	T	0.018943	0.0024818	2.3028e-14	0.3628	intron	-	-	ENSG00000183087	GAS6
Insulin-like growth factor 1 [UK Biobank]	rs6603992	G	A	-0.016288	0.0024172	1.6052e-11	0.6272	intron	-	-	ENSG00000067208	EVI5
Insulin-like growth factor 1 [UK Biobank]	rs667668	A	G	-0.019704	0.0023491	4.9674e-17	0.4583	intron	-	-	ENSG00000224186	C5orf66
Insulin-like growth factor 1 [UK Biobank]	rs6754136	C	T	-0.017747	0.0027151	6.3109e-11	0.2316	intron	-	-	ENSG00000179833	SERTAD2
Insulin-like growth factor 1 [UK Biobank]	rs6795296	C	T	0.019383	0.0034416	1.7842e-08	0.1412	intron	-	-	ENSG00000114857	NKTR
Insulin-like growth factor 1 [UK Biobank]	rs6822348	T	A	0.035741	0.0025327	3.318e-45	0.6968	intron	-	-	ENSG00000198099	ADH4
Insulin-like growth factor 1 [UK Biobank]	rs6853741	A	G	0.022513	0.0026548	2.256e-17	0.7266	intron	-	-	ENSG00000071205	ARHGAP10
Insulin-like growth factor 1 [UK Biobank]	rs687339	T	C	0.037906	0.0027709	1.3738e-42	0.7704	intergenic	-	-	-	RP11-463H24.1
Insulin-like growth factor 1 [UK Biobank]	rs6913063	G	C	-0.01534	0.0025012	8.6214e-10	0.6829	intron	-	-	ENSG00000196569	LAMA2
Insulin-like growth factor 1 [UK Biobank]	rs6933547	A	C	0.018474	0.0025629	5.6791e-13	0.6799	intron	-	-	ENSG00000156639	ZFAND3
Insulin-like growth factor 1 [UK Biobank]	rs6940544	A	G	-0.027913	0.0023362	6.7582e-33	0.4672	intron	-	-	ENSG00000164411	GJB7
Insulin-like growth factor 1 [UK Biobank]	rs6974707	A	G	0.017864	0.0027874	1.4671e-10	0.2306	intron	-	-	ENSG00000178665	ZNF713
Insulin-like growth factor 1 [UK Biobank]	rs7010636	G	A	0.018371	0.0023712	9.3912e-15	0.5746	intergenic	-	-	-	RNU2-54P
Insulin-like growth factor 1 [UK Biobank]	rs7012213	T	A	0.018969	0.0025051	3.6728e-14	0.3121	intron	-	-	ENSG00000066827	ZFAT
Insulin-like growth factor 1 [UK Biobank]	rs7034716	T	C	-0.01489	0.0025425	4.7299e-09	0.2803	intergenic	-	-	-	TGFBR1
Insulin-like growth factor 1 [UK Biobank]	rs7122769	T	A	-0.015049	0.0023905	3.0727e-10	0.4175	downstream	-	-	-	HSP90AA2P
Insulin-like growth factor 1 [UK Biobank]	rs71477696	G	T	-0.039708	0.006552	1.3593e-09	0.0268	intron	-	-	ENSG00000123901	GPR83
Insulin-like growth factor 1 [UK Biobank]	rs71645289	C	A	-0.022071	0.0036881	2.1752e-09	0.1382	intron	-	-	ENSG00000116183	PAPPA2
Insulin-like growth factor 1 [UK Biobank]	rs7178424	T	C	-0.037102	0.002332	5.666e-57	0.4642	upstream	-	-	ENSG00000259466	NPM1P47
Insulin-like growth factor 1 [UK Biobank]	rs7193307	A	G	0.016598	0.0029275	1.4325e-08	0.2167	intron	-	-	ENSG00000153815	CMIP
Insulin-like growth factor 1 [UK Biobank]	rs7228277	G	A	0.01483	0.0023839	4.9431e-10	0.6083	intron	-	-	-	RP11-176N18.2
Insulin-like growth factor 1 [UK Biobank]	rs7256994	A	G	-0.015957	0.0024732	1.1058e-10	0.3917	intron	-	-	ENSG00000171105	INSR
Insulin-like growth factor 1 [UK Biobank]	rs72745405	T	C	0.028546	0.0030627	1.1646e-20	0.1571	intron	-	-	ENSG00000048828	FAM120A
Insulin-like growth factor 1 [UK Biobank]	rs72884378	C	G	0.013478	0.0023936	1.7944e-08	0.3887	intron	-	-	ENSG00000071967	CYBRD1
Insulin-like growth factor 1 [UK Biobank]	rs73125628	T	C	-0.048329	0.0025953	2.3393e-77	0.3002	intron	-	-	-	CFAP61
Insulin-like growth factor 1 [UK Biobank]	rs73228757	G	A	-0.017428	0.0031672	3.7467e-08	0.173	intron	-	-	ENSG00000120756	PLS1
Insulin-like growth factor 1 [UK Biobank]	rs7323205	C	T	0.014202	0.0023878	2.719e-09	0.66	intergenic	-	-	-	LINC00676
Insulin-like growth factor 1 [UK Biobank]	rs73373089	C	G	0.027286	0.0034147	1.3452e-15	0.1074	intron	-	-	-	RP11-1016B18.1
Insulin-like growth factor 1 [UK Biobank]	rs74327681	T	C	-0.053299	0.0057799	2.9501e-20	0.0507	3_prime_UTR	-	-	ENSG00000166573	GALR1
Insulin-like growth factor 1 [UK Biobank]	rs74774288	T	G	-0.02899	0.0029992	4.2373e-22	0.1869	intron	-	-	-	RP11-420N3.3
Insulin-like growth factor 1 [UK Biobank]	rs7498665	G	A	0.01747	0.0023718	1.7645e-13	0.329	missense	484	T/A	ENSG00000178188	SH2B1
Insulin-like growth factor 1 [UK Biobank]	rs75165920	A	T	-0.046351	0.0033606	2.9151e-43	0.1402	intron	-	-	ENSG00000164631	ZNF12
Insulin-like growth factor 1 [UK Biobank]	rs7517340	C	T	0.032851	0.0030224	1.6335e-27	0.8091	intron	-	-	ENSG00000117020	AKT3
Insulin-like growth factor 1 [UK Biobank]	rs75403087	A	G	-0.023863	0.003976	1.953e-09	0.0477	intron	-	-	ENSG00000130402	ACTN4
Insulin-like growth factor 1 [UK Biobank]	rs7545345	C	T	0.0244	0.0034411	1.3352e-12	0.1491	intron	-	-	ENSG00000069275	NUCKS1
Insulin-like growth factor 1 [UK Biobank]	rs75660441	G	A	-0.038488	0.0047321	4.1937e-16	0.0567	intron	-	-	ENSG00000148120	C9orf3
Insulin-like growth factor 1 [UK Biobank]	rs7632381	C	T	-0.031239	0.0023341	7.7011e-41	0.4245	intron	-	-	ENSG00000177311	ZBTB38
Insulin-like growth factor 1 [UK Biobank]	rs76364377	A	G	0.02905	0.0044093	4.4523e-11	0.0706	splice_region	-	-	ENSG00000258366	RTEL1
Insulin-like growth factor 1 [UK Biobank]	rs7667562	C	A	0.014799	0.0025855	1.0424e-08	0.7326	downstream	-	-	ENSG00000138709	LARP1B
Insulin-like growth factor 1 [UK Biobank]	rs76750172	T	C	0.057405	0.0076005	4.2694e-14	0.0398	intergenic	-	-	-	RNU6-73P
Insulin-like growth factor 1 [UK Biobank]	rs7676961	C	T	-0.025079	0.0023245	3.9284e-27	0.504	intergenic	-	-	-	UBE2K
Insulin-like growth factor 1 [UK Biobank]	rs7689003	G	A	-0.034345	0.0024568	2.1363e-44	0.6809	intergenic	-	-	-	RP11-362I1.1
Insulin-like growth factor 1 [UK Biobank]	rs7720119	G	C	-0.035423	0.0024818	3.3126e-46	0.341	intron	-	-	ENSG00000113448	PDE4D
Insulin-like growth factor 1 [UK Biobank]	rs7730092	T	G	0.01995	0.0029685	1.814e-11	0.2137	intron	-	-	-	LINC01339
Insulin-like growth factor 1 [UK Biobank]	rs77542162	G	A	0.048838	0.0077561	3.0443e-10	0.0109	missense	1359	C/R	ENSG00000154262	ABCA6
Insulin-like growth factor 1 [UK Biobank]	rs7756117	A	G	-0.034116	0.002522	1.1089e-41	0.6531	upstream	-	-	ENSG00000196226	HIST1H2BB
Insulin-like growth factor 1 [UK Biobank]	rs7764523	A	G	-0.014016	0.00249	1.8149e-08	0.3698	intergenic	-	-	-	ZNF318
Insulin-like growth factor 1 [UK Biobank]	rs77704058	G	C	0.029545	0.0051038	7.0913e-09	0.0577	downstream	-	-	ENSG00000153094	BCL2L11
Insulin-like growth factor 1 [UK Biobank]	rs7811152	A	G	0.014324	0.0023198	6.6376e-10	0.5	intron	-	-	ENSG00000122779	TRIM24
Insulin-like growth factor 1 [UK Biobank]	rs78509281	T	C	0.051046	0.0053629	1.7694e-21	0.0408	intergenic	-	-	-	RNA5SP292
Insulin-like growth factor 1 [UK Biobank]	rs78511209	G	C	0.032824	0.0039897	1.9224e-16	0.1024	intron	-	-	ENSG00000122482	ZNF644
Insulin-like growth factor 1 [UK Biobank]	rs78607331	T	C	-0.035463	0.0055832	2.1322e-10	0.0487	missense	982	H/R	ENSG00000179912	R3HDM2
Insulin-like growth factor 1 [UK Biobank]	rs79218426	T	C	0.070293	0.0059738	5.8573e-32	0.0527	intergenic	-	-	-	IGF1
Insulin-like growth factor 1 [UK Biobank]	rs7952602	C	G	-0.019484	0.0034079	1.0845e-08	0.1292	intron	-	-	ENSG00000110080	ST3GAL4
Insulin-like growth factor 1 [UK Biobank]	rs798545	T	C	0.019929	0.00254	4.2998e-15	0.2942	intron	-	-	ENSG00000174945	AMZ1
Insulin-like growth factor 1 [UK Biobank]	rs80170948	G	T	0.039429	0.0059775	4.223e-11	0.0487	missense	121	K/N	ENSG00000153006	SREK1IP1
Insulin-like growth factor 1 [UK Biobank]	rs8034564	A	G	0.022729	0.0023688	8.4323e-22	0.5994	upstream	-	-	ENSG00000140443	IGF1R
Insulin-like growth factor 1 [UK Biobank]	rs8055075	G	C	-0.016214	0.0023543	5.6972e-12	0.5845	downstream	-	-	-	RP11-461O7.1
Insulin-like growth factor 1 [UK Biobank]	rs8059803	A	G	0.030014	0.0025401	3.2646e-32	0.7078	intron	-	-	ENSG00000153815	CMIP
Insulin-like growth factor 1 [UK Biobank]	rs8079923	T	C	-0.01449	0.00264	4.0591e-08	0.2773	intron	-	-	ENSG00000108599	AKAP10
Insulin-like growth factor 1 [UK Biobank]	rs8095538	G	T	0.019429	0.0025337	1.7487e-14	0.3131	intron	-	-	-	RP11-476K15.1
Insulin-like growth factor 1 [UK Biobank]	rs8105174	T	C	-0.046989	0.0029734	3.104e-56	0.1928	intergenic	-	-	-	DNMT1
Insulin-like growth factor 1 [UK Biobank]	rs8126001	T	C	0.025163	0.0023301	3.5091e-27	0.4821	upstream	-	-	ENSG00000125510	OPRL1
Insulin-like growth factor 1 [UK Biobank]	rs856540	G	A	0.10724	0.0023997	0	0.6402	downstream	-	-	-	AC011294.3
Insulin-like growth factor 1 [UK Biobank]	rs876375	G	A	-0.023098	0.0023336	4.274e-23	0.4592	3_prime_UTR	-	-	ENSG00000185559	DLK1
Insulin-like growth factor 1 [UK Biobank]	rs9288726	C	T	0.016248	0.0024511	3.387e-11	0.6928	intron	-	-	ENSG00000115694	STK25
Insulin-like growth factor 1 [UK Biobank]	rs9292578	A	C	-0.037289	0.0058216	1.5036e-10	0.0368	intron	-	-	ENSG00000113494	PRLR
Insulin-like growth factor 1 [UK Biobank]	rs9297994	A	G	-0.024638	0.0024589	1.2568e-23	0.6322	intergenic	-	-	-	CYP7A1
Insulin-like growth factor 1 [UK Biobank]	rs934073	G	C	0.03349	0.0025164	2.1136e-40	0.2744	intergenic	-	-	-	AC010150.2
Insulin-like growth factor 1 [UK Biobank]	rs9398171	T	C	0.048457	0.0025661	1.7017e-79	0.6451	intron	-	-	ENSG00000118689	FOXO3
Insulin-like growth factor 1 [UK Biobank]	rs9401881	T	C	0.064874	0.0023308	2.6319e-170	0.4543	intergenic	-	-	-	MIR588
Insulin-like growth factor 1 [UK Biobank]	rs9532512	A	G	0.038805	0.0029978	2.5725e-38	0.1789	non_coding_transcript_exon	-	-	ENSG00000215483	LINC00598
Insulin-like growth factor 1 [UK Biobank]	rs9583151	C	T	0.014657	0.0023313	3.2361e-10	0.506	intergenic	-	-	-	AL354741.1
Insulin-like growth factor 1 [UK Biobank]	rs9611567	G	A	-0.02768	0.0027122	1.8871e-24	0.2455	intron	-	-	ENSG00000167074	TEF
Insulin-like growth factor 1 [UK Biobank]	rs9657541	T	C	-0.018564	0.0028883	1.3014e-10	0.2117	intron	-	-	-	CTD-2135J3.4
Insulin-like growth factor 1 [UK Biobank]	rs9738365	A	C	0.055219	0.0026312	1.0011e-97	0.3072	intergenic	-	-	-	RP11-428G5.4
Insulin-like growth factor 1 [UK Biobank]	rs978458	C	T	-0.076777	0.0026428	2.4775e-185	0.7575	intron	-	-	ENSG00000017427	IGF1
Insulin-like growth factor 1 [UK Biobank]	rs9842522	A	G	-0.018299	0.0023772	1.3871e-14	0.4195	intron	-	-	ENSG00000057019	DCBLD2
Insulin-like growth factor 1 [UK Biobank]	rs9879333	A	G	-0.018953	0.0027028	2.3458e-12	0.2604	upstream	-	-	ENSG00000113905	HRG
Insulin-like growth factor 1 [UK Biobank]	rs9886703	T	A	-0.018435	0.0031194	3.433e-09	0.83	intron	-	-	ENSG00000106829	TLE4
Insulin-like growth factor 1 [UK Biobank]	rs9892862	G	A	0.020897	0.0027827	5.9382e-14	0.7624	downstream	-	-	-	Y_RNA
Insulin-like growth factor 1 [UK Biobank]	rs9896243	G	C	0.019006	0.0028219	1.6401e-11	0.2256	intron	-	-	ENSG00000073969	NSF
Insulin-like growth factor 1 [UK Biobank]	rs9978775	G	A	0.018023	0.0023462	1.5718e-14	0.5994	intron	-	-	ENSG00000238141	BRWD1-AS1
Insulin-like growth factor 1 [UK Biobank]	rs998074	C	T	-0.021166	0.002334	1.2118e-19	0.4841	intron	-	-	ENSG00000197081	IGF2R
Lipids (Total cholesterol)[Graham, 2021]	rs10108282	A	T	0.0134203	0.00165098	1.26e-11	0.1889	downstream	-	-	-	snoU13
Lipids (Total cholesterol)[Graham, 2021]	rs1014283	A	C	-0.0140219	0.00173527	1.66e-11	0.1918	intron	-	-	ENSG00000005471	ABCB4
Lipids (Total cholesterol)[Graham, 2021]	rs10164853	G	A	-0.0268777	0.00258664	4.77e-18	0.0656	intron	-	-	ENSG00000123612	ACVR1C
Lipids (Total cholesterol)[Graham, 2021]	rs10184673	G	A	0.0240345	0.00137412	4.04e-48	0.6044	intron	-	-	ENSG00000263298	ABCB11
Lipids (Total cholesterol)[Graham, 2021]	rs10229853	G	A	0.0212181	0.00247554	9.18e-13	0.0994	intergenic	-	-	-	RP11-1430O6.1
Lipids (Total cholesterol)[Graham, 2021]	rs10242866	T	C	-0.0104094	0.00137157	2.54e-10	0.4016	3_prime_UTR	-	-	ENSG00000071189	SNX13
Lipids (Total cholesterol)[Graham, 2021]	rs10272002	G	A	-0.023224	0.001654	1.27e-31	0.2087	intron	-	-	ENSG00000146540	C7orf50
Lipids (Total cholesterol)[Graham, 2021]	rs10405071	A	G	0.0343763	0.00369651	9.23e-15	0.0278	intergenic	-	-	-	snoZ6
Lipids (Total cholesterol)[Graham, 2021]	rs10411056	C	A	-0.0173954	0.00247371	4.63e-09	0.0706	intron	-	-	ENSG00000161847	RAVER1
Lipids (Total cholesterol)[Graham, 2021]	rs10423733	C	T	-0.111862	0.00179373	0	0.174	intergenic	-	-	-	SMARCA4
Lipids (Total cholesterol)[Graham, 2021]	rs10424305	A	G	0.0130826	0.00157795	4.89e-12	0.2455	intron	-	-	ENSG00000141873	SLC39A3
Lipids (Total cholesterol)[Graham, 2021]	rs10455872	G	A	0.100603	0.00264391	1.21e-220	0.0736	intron	-	-	ENSG00000198670	LPA
Lipids (Total cholesterol)[Graham, 2021]	rs10495716	A	C	0.0131845	0.00152991	6.91e-13	0.3151	intron	-	-	-	LINC01822
Lipids (Total cholesterol)[Graham, 2021]	rs10513801	G	T	-0.0177327	0.00198293	9.2e-14	0.1382	intron	-	-	ENSG00000244405	ETV5
Lipids (Total cholesterol)[Graham, 2021]	rs1057868	T	C	0.0117797	0.00147422	2.77e-11	0.2952	missense	554	V/A	ENSG00000127948	POR
Lipids (Total cholesterol)[Graham, 2021]	rs10753556	A	G	-0.0221874	0.00201652	4.79e-20	0.8827	intron	-	-	ENSG00000204219	TCEA3
Lipids (Total cholesterol)[Graham, 2021]	rs1077834	C	T	0.0648566	0.00162004	5.14e-244	0.2117	intron	-	-	ENSG00000166035	LIPC
Lipids (Total cholesterol)[Graham, 2021]	rs10832954	G	A	-0.0214397	0.00150281	1.36e-32	0.7167	intron	-	-	ENSG00000179119	SPTY2D1
Lipids (Total cholesterol)[Graham, 2021]	rs10843390	T	C	-0.0143717	0.00148882	8.7e-16	0.2843	intron	-	-	ENSG00000087502	ERGIC2
Lipids (Total cholesterol)[Graham, 2021]	rs10876171	G	A	0.0153246	0.00142083	2.52e-19	0.6243	intron	-	-	ENSG00000050438	SLC4A8
Lipids (Total cholesterol)[Graham, 2021]	rs10910476	C	T	-0.0129086	0.00136034	2.63e-15	0.5457	intergenic	-	-	-	IRF2BP2
Lipids (Total cholesterol)[Graham, 2021]	rs10910522	A	G	-0.0128158	0.00136932	6.24e-15	0.4046	intergenic	-	-	-	RN7SL668P
Lipids (Total cholesterol)[Graham, 2021]	rs11038635	A	G	-0.019316	0.00277415	6.55e-09	0.0586	intron	-	-	ENSG00000132256	TRIM5
Lipids (Total cholesterol)[Graham, 2021]	rs111299924	T	C	-0.0187095	0.00142224	5.82e-28	0.3718	intron	-	-	ENSG00000066084	DIP2B
Lipids (Total cholesterol)[Graham, 2021]	rs111589301	A	G	0.0141005	0.00168555	3.15e-12	0.2087	downstream	-	-	ENSG00000091542	ALKBH5
Lipids (Total cholesterol)[Graham, 2021]	rs11175540	A	T	0.0232318	0.00274118	1.64e-12	0.0577	upstream	-	-	ENSG00000188906	LRRK2
Lipids (Total cholesterol)[Graham, 2021]	rs111780744	T	C	0.0679491	0.00552597	1.23e-24	0.0229	intron	-	-	ENSG00000186567	CEACAM19
Lipids (Total cholesterol)[Graham, 2021]	rs111962739	T	C	0.0200175	0.00185701	2.65e-19	0.8131	upstream	-	-	ENSG00000115970	THADA
Lipids (Total cholesterol)[Graham, 2021]	rs11206517	G	T	0.0770902	0.00357705	4.1e-72	0.0348	intron	-	-	ENSG00000169174	PCSK9
Lipids (Total cholesterol)[Graham, 2021]	rs11226108	C	G	-0.0143322	0.00173124	5.25e-12	0.1958	intron	-	-	ENSG00000170962	PDGFD
Lipids (Total cholesterol)[Graham, 2021]	rs112450640	A	G	-0.271654	0.00489509	0	0.0159	intron	-	-	ENSG00000142273	CBLC
Lipids (Total cholesterol)[Graham, 2021]	rs11247738	A	G	-0.0110434	0.00150151	8.85e-10	0.2505	intron	-	-	ENSG00000158161	EYA3
Lipids (Total cholesterol)[Graham, 2021]	rs112515514	A	G	-0.0304617	0.00454082	2.27e-08	0.0149	intron	-	-	ENSG00000138246	DNAJC13
Lipids (Total cholesterol)[Graham, 2021]	rs11260029	C	T	0.0120091	0.00149869	2.43e-11	0.2843	upstream	-	-	ENSG00000104938	CLEC4M
Lipids (Total cholesterol)[Graham, 2021]	rs112838464	A	G	0.0146524	0.00213647	1.1e-08	0.1143	intron	-	-	ENSG00000185305	ARL15
Lipids (Total cholesterol)[Graham, 2021]	rs113025455	C	G	0.0343767	0.00497313	8.4e-09	0.0249	upstream	-	-	ENSG00000176928	GCNT4
Lipids (Total cholesterol)[Graham, 2021]	rs113867238	A	G	-0.0266594	0.00146102	3.26e-52	0.3052	upstream	-	-	ENSG00000138439	FAM117B
Lipids (Total cholesterol)[Graham, 2021]	rs114165349	C	G	0.0603377	0.00446217	1.89e-29	0.0219	intron	-	-	ENSG00000117713	ARID1A
Lipids (Total cholesterol)[Graham, 2021]	rs114863007	A	G	-0.0373149	0.00227355	1.4e-42	0.0795	intron	-	-	ENSG00000124562	SNRPC
Lipids (Total cholesterol)[Graham, 2021]	rs115383270	A	G	0.0248125	0.00264752	5.73e-15	0.0835	intron	-	-	-	RP11-25K21.6
Lipids (Total cholesterol)[Graham, 2021]	rs1155061	G	A	-0.00907115	0.00138055	4.37e-08	0.6113	intron	-	-	-	AC006460.2
Lipids (Total cholesterol)[Graham, 2021]	rs11591147	T	G	-0.37713	0.00525859	0	0.0209	missense	46	L/R	ENSG00000169174	PCSK9
Lipids (Total cholesterol)[Graham, 2021]	rs11621792	T	C	0.0211883	0.0013774	1.29e-37	0.4702	intron	-	-	ENSG00000205978	NYNRIN
Lipids (Total cholesterol)[Graham, 2021]	rs11626768	A	T	0.0114084	0.00151572	3.56e-10	0.2773	downstream	-	-	-	YTHDF2P1
Lipids (Total cholesterol)[Graham, 2021]	rs11641811	C	A	-0.019823	0.00135079	2.18e-34	0.494	intergenic	-	-	-	RP11-432I5.2
Lipids (Total cholesterol)[Graham, 2021]	rs11646091	C	T	-0.0232954	0.0034856	2.56e-08	0.0437	intron	-	-	ENSG00000103043	VAC14
Lipids (Total cholesterol)[Graham, 2021]	rs116582083	C	T	0.0582872	0.0055282	1.55e-18	0.0169	intron	-	-	-	AC067959.1
Lipids (Total cholesterol)[Graham, 2021]	rs116692022	G	A	0.0516366	0.00620742	4.15e-12	0.0119	downstream	-	-	-	RP11-158C21.2
Lipids (Total cholesterol)[Graham, 2021]	rs116734477	T	C	-0.0347853	0.00353192	2.27e-16	0.0288	intron	-	-	ENSG00000213949	ITGA1
Lipids (Total cholesterol)[Graham, 2021]	rs1169288	C	A	0.0357173	0.00143797	3.6e-95	0.339	missense	27	I/L	ENSG00000135100	HNF1A
Lipids (Total cholesterol)[Graham, 2021]	rs117047468	G	T	-0.0231515	0.00295851	6.99e-11	0.0666	intergenic	-	-	-	RPS3AP50
Lipids (Total cholesterol)[Graham, 2021]	rs11711206	G	A	0.0179384	0.00223135	2.1e-11	0.1113	intron	-	-	ENSG00000163581	SLC2A2
Lipids (Total cholesterol)[Graham, 2021]	rs117139027	A	G	-0.0669704	0.00625873	4.81e-19	0.0199	missense	369	W/R	ENSG00000197892	KIF13B
Lipids (Total cholesterol)[Graham, 2021]	rs117142879	T	C	0.0437452	0.00541036	1.61e-11	0.0258	downstream	-	-	ENSG00000142273	CBLC
Lipids (Total cholesterol)[Graham, 2021]	rs117264457	A	G	-0.0561821	0.00488047	8.58e-22	0.0159	intron	-	-	ENSG00000130204	TOMM40
Lipids (Total cholesterol)[Graham, 2021]	rs117733303	G	A	0.120058	0.00512223	5.93e-85	0.0119	intron	-	-	ENSG00000213071	LPAL2
Lipids (Total cholesterol)[Graham, 2021]	rs11787335	T	C	0.0202137	0.00141356	9.76e-33	0.3767	intron	-	-	ENSG00000261109	PLEC
Lipids (Total cholesterol)[Graham, 2021]	rs117881880	A	T	-0.0484733	0.00606124	2.66e-11	0.0109	upstream	-	-	-	RP1-81D8.4
Lipids (Total cholesterol)[Graham, 2021]	rs11789603	T	C	0.0490282	0.00223537	1.27e-74	0.0934	intron	-	-	ENSG00000165029	ABCA1
Lipids (Total cholesterol)[Graham, 2021]	rs118170342	C	T	0.164954	0.00351355	0	0.0408	intron	-	-	ENSG00000130204	TOMM40
Lipids (Total cholesterol)[Graham, 2021]	rs11846704	T	C	-0.011801	0.00150929	7.24e-11	0.2823	upstream	-	-	ENSG00000165410	CFL2
Lipids (Total cholesterol)[Graham, 2021]	rs11869730	T	A	0.0256514	0.00139722	7.82e-53	0.5368	intron	-	-	ENSG00000141279	NPEPPS
Lipids (Total cholesterol)[Graham, 2021]	rs12138866	G	A	-0.0287072	0.00352541	1.16e-11	0.0358	intron	-	-	ENSG00000143748	NVL
Lipids (Total cholesterol)[Graham, 2021]	rs12208357	T	C	0.0603397	0.00259891	2.16e-83	0.0626	missense	61	C/R	ENSG00000175003	SLC22A1
Lipids (Total cholesterol)[Graham, 2021]	rs12212146	C	T	-0.0269848	0.00271147	1.1e-16	0.0557	intron	-	-	ENSG00000122194	PLG
Lipids (Total cholesterol)[Graham, 2021]	rs1229498	T	G	0.0114326	0.00152397	4.07e-10	0.7306	intergenic	-	-	-	CACNA2D1
Lipids (Total cholesterol)[Graham, 2021]	rs1229984	T	C	-0.0338607	0.00420073	1.86e-11	0.9712	missense	48	H/R	ENSG00000196616	ADH1B
Lipids (Total cholesterol)[Graham, 2021]	rs12306780	T	A	0.00925083	0.00140895	4.47e-08	0.3529	upstream	-	-	ENSG00000257594	GALNT4
Lipids (Total cholesterol)[Graham, 2021]	rs12421055	C	A	0.0171832	0.00154311	1.71e-20	0.2326	intron	-	-	ENSG00000154127	UBASH3B
Lipids (Total cholesterol)[Graham, 2021]	rs12445804	A	G	0.0327687	0.00257835	3.29e-26	0.0676	intron	-	-	ENSG00000189067	LITAF
Lipids (Total cholesterol)[Graham, 2021]	rs12451056	T	C	-0.02146	0.00188968	2.98e-21	0.1491	intron	-	-	ENSG00000087157	PGS1
Lipids (Total cholesterol)[Graham, 2021]	rs1250259	T	A	-0.016733	0.00153503	1.05e-19	0.7674	missense	15	L/Q	ENSG00000115414	FN1
Lipids (Total cholesterol)[Graham, 2021]	rs12551960	T	C	0.0354603	0.00254097	2.93e-31	0.0944	intron	-	-	ENSG00000137145	DENND4C
Lipids (Total cholesterol)[Graham, 2021]	rs12575636	G	T	-0.0121462	0.00168742	2e-09	0.2117	intergenic	-	-	-	RP11-338H14.1
Lipids (Total cholesterol)[Graham, 2021]	rs12630210	A	G	-0.029782	0.00322168	1.33e-14	0.0586	intron	-	-	ENSG00000132170	PPARG
Lipids (Total cholesterol)[Graham, 2021]	rs12657266	C	T	-0.0429244	0.00138598	7.25e-147	0.6471	intergenic	-	-	-	TIMD4
Lipids (Total cholesterol)[Graham, 2021]	rs12783584	C	T	0.0106246	0.00136498	8.8e-11	0.4185	intron	-	-	ENSG00000266200	PNLIPRP2
Lipids (Total cholesterol)[Graham, 2021]	rs12897637	C	T	0.0182721	0.00182792	8.1e-17	0.1471	intergenic	-	-	-	RP11-804M7.2
Lipids (Total cholesterol)[Graham, 2021]	rs12945088	G	A	-0.0191196	0.00154922	8.31e-25	0.7247	intron	-	-	-	RP11-848P1.9
Lipids (Total cholesterol)[Graham, 2021]	rs12970	A	G	-0.0452429	0.00279256	1.55e-41	0.0706	synonymous	89	K	ENSG00000149591	TAGLN
Lipids (Total cholesterol)[Graham, 2021]	rs13011344	G	T	0.011109	0.00157335	4.01e-09	0.2256	intron	-	-	ENSG00000075884	ARHGAP15
Lipids (Total cholesterol)[Graham, 2021]	rs13054837	C	T	0.0343439	0.00445305	1.3e-10	0.0268	downstream	-	-	ENSG00000176635	HORMAD2
Lipids (Total cholesterol)[Graham, 2021]	rs13057311	A	G	-0.0102878	0.00153972	2.58e-08	0.2962	missense	732	K/R	ENSG00000100239	PPP6R2
Lipids (Total cholesterol)[Graham, 2021]	rs13076933	G	T	-0.0270727	0.00154127	1.63e-48	0.2565	upstream	-	-	ENSG00000132170	PPARG
Lipids (Total cholesterol)[Graham, 2021]	rs13107325	T	C	-0.0395317	0.00268403	1.26e-34	0.0795	missense	391	T/A	ENSG00000138821	SLC39A8
Lipids (Total cholesterol)[Graham, 2021]	rs13108218	A	G	0.0250008	0.00141082	2.4e-49	0.6103	intron	-	-	ENSG00000109758	HGFAC
Lipids (Total cholesterol)[Graham, 2021]	rs13255048	A	G	0.0307763	0.00191909	9.86e-41	0.1431	intergenic	-	-	-	NAT2
Lipids (Total cholesterol)[Graham, 2021]	rs13357800	C	T	-0.0117376	0.00135783	5.87e-13	0.5447	intergenic	-	-	-	TIMD4
Lipids (Total cholesterol)[Graham, 2021]	rs1338667	A	T	-0.0212191	0.00135999	1.2e-38	0.4095	intron	-	-	ENSG00000111816	FRK
Lipids (Total cholesterol)[Graham, 2021]	rs13392272	T	C	0.064718	0.00134499	0	0.4235	downstream	-	-	-	RP11-116D2.1
Lipids (Total cholesterol)[Graham, 2021]	rs1375131	C	T	0.0218201	0.00169456	7.35e-27	0.5109	3_prime_UTR	-	-	ENSG00000121988	ZRANB3
Lipids (Total cholesterol)[Graham, 2021]	rs137923571	C	T	-0.0340664	0.00503841	1.76e-08	0.0189	downstream	-	-	ENSG00000273228	OR5BQ1P
Lipids (Total cholesterol)[Graham, 2021]	rs138204164	G	C	-0.0141096	0.00198966	3.43e-09	0.1272	intron	-	-	-	RP11-455G16.1
Lipids (Total cholesterol)[Graham, 2021]	rs138335	C	G	0.0130486	0.0014452	5.32e-14	0.6521	intron	-	-	ENSG00000100380	ST13
Lipids (Total cholesterol)[Graham, 2021]	rs1399180	T	C	-0.0125511	0.00178715	4.85e-09	0.836	intron	-	-	ENSG00000107485	GATA3
Lipids (Total cholesterol)[Graham, 2021]	rs141469619	G	A	0.0990661	0.00763913	3.21e-27	0.0109	3_prime_UTR	-	-	ENSG00000160584	SIK3
Lipids (Total cholesterol)[Graham, 2021]	rs142985659	C	T	-0.0521475	0.00726547	2.22e-09	0.0149	intron	-	-	ENSG00000118557	PMFBP1
Lipids (Total cholesterol)[Graham, 2021]	rs1434282	C	T	-0.0103963	0.00151482	1.07e-08	0.7207	non_coding_transcript_exon	-	-	-	LINC01221
Lipids (Total cholesterol)[Graham, 2021]	rs145208519	T	C	0.0465597	0.00439034	9.81e-19	0.0149	intron	-	-	ENSG00000104866	PPP1R37
Lipids (Total cholesterol)[Graham, 2021]	rs146534110	T	G	0.0690635	0.00638997	2.13e-19	0.0119	intron	-	-	ENSG00000175003	SLC22A1
Lipids (Total cholesterol)[Graham, 2021]	rs146948889	A	G	-0.044164	0.00555921	3.59e-11	0.0268	intron	-	-	ENSG00000164051	CCDC51
Lipids (Total cholesterol)[Graham, 2021]	rs147711004	A	G	0.114874	0.00375132	1.26e-143	0.0288	intergenic	-	-	-	NECTIN2
Lipids (Total cholesterol)[Graham, 2021]	rs147871592	A	C	0.0840702	0.00804506	3.09e-18	0.0139	intron	-	-	ENSG00000104856	RELB
Lipids (Total cholesterol)[Graham, 2021]	rs148601586	G	C	0.12544	0.00644573	3.83e-59	0.0119	upstream	-	-	-	NECTIN2
Lipids (Total cholesterol)[Graham, 2021]	rs149233695	T	G	-0.0315959	0.00479634	4.03e-08	0.0229	intron	-	-	ENSG00000143919	CAMKMT
Lipids (Total cholesterol)[Graham, 2021]	rs1497406	A	G	-0.0136285	0.00135964	6.67e-17	0.5656	intergenic	-	-	-	RP11-276H7.3
Lipids (Total cholesterol)[Graham, 2021]	rs1501720	C	T	0.0105008	0.00141671	6.55e-10	0.3449	intergenic	-	-	-	CCDC11P1
Lipids (Total cholesterol)[Graham, 2021]	rs150688657	A	G	0.0274104	0.0022266	1.09e-24	0.1004	intron	-	-	ENSG00000129245	FXR2
Lipids (Total cholesterol)[Graham, 2021]	rs150783681	C	G	0.0417204	0.00486238	8.68e-13	0.0219	intergenic	-	-	-	ALB
Lipids (Total cholesterol)[Graham, 2021]	rs1532085	A	G	0.051671	0.00136621	5.23e-218	0.6352	intron	-	-	ENSG00000128918	ALDH1A2
Lipids (Total cholesterol)[Graham, 2021]	rs1567889	G	A	-0.0119069	0.00177496	2.27e-08	0.1978	3_prime_UTR	-	-	ENSG00000137513	NARS2
Lipids (Total cholesterol)[Graham, 2021]	rs1571791	T	C	0.0131019	0.00138282	2.89e-15	0.5934	intron	-	-	ENSG00000099139	PCSK5
Lipids (Total cholesterol)[Graham, 2021]	rs1638586	A	G	-0.0174305	0.0024821	4.86e-09	0.0855	intron	-	-	ENSG00000175463	TBC1D10C
Lipids (Total cholesterol)[Graham, 2021]	rs1661052	G	A	-0.0246975	0.00238405	6e-18	0.9115	intron	-	-	ENSG00000110628	SLC22A18
Lipids (Total cholesterol)[Graham, 2021]	rs16939991	G	C	-0.0135503	0.00152254	1.2e-13	0.2922	intron	-	-	ENSG00000128918	ALDH1A2
Lipids (Total cholesterol)[Graham, 2021]	rs17050272	A	G	-0.0198025	0.00139208	2.06e-32	0.4503	upstream	-	-	-	AC073257.2
Lipids (Total cholesterol)[Graham, 2021]	rs1734911	C	G	0.0251096	0.00209915	2.11e-23	0.8877	downstream	-	-	ENSG00000172336	POP7
Lipids (Total cholesterol)[Graham, 2021]	rs174564	G	A	-0.0417688	0.0014041	1.18e-135	0.3529	intron	-	-	ENSG00000134824	FADS2
Lipids (Total cholesterol)[Graham, 2021]	rs17476364	C	T	-0.0303305	0.00224381	1.97e-29	0.0994	intron	-	-	ENSG00000156515	HK1
Lipids (Total cholesterol)[Graham, 2021]	rs17532371	G	C	-0.0266856	0.0026112	1.65e-17	0.0755	5_prime_UTR	-	-	ENSG00000120690	ELF1
Lipids (Total cholesterol)[Graham, 2021]	rs17580	A	T	0.0474734	0.00349278	9.74e-30	0.0567	missense	288	V/E	ENSG00000197249	SERPINA1
Lipids (Total cholesterol)[Graham, 2021]	rs17665178	G	C	-0.0131588	0.00150376	3.06e-13	0.2922	intron	-	-	ENSG00000065308	TRAM2
Lipids (Total cholesterol)[Graham, 2021]	rs17672352	T	C	-0.0199411	0.00173915	1.24e-21	0.1759	intergenic	-	-	-	TECTB
Lipids (Total cholesterol)[Graham, 2021]	rs17725246	C	T	0.0399093	0.00172293	5.13e-83	0.1958	upstream	-	-	ENSG00000015520	NPC1L1
Lipids (Total cholesterol)[Graham, 2021]	rs17746501	G	A	0.0110732	0.00147796	4.28e-10	0.3082	intron	-	-	-	RP11-57H14.3
Lipids (Total cholesterol)[Graham, 2021]	rs17800291	C	T	0.0189874	0.00192945	2.4e-16	0.1402	intron	-	-	ENSG00000167306	MYO5B
Lipids (Total cholesterol)[Graham, 2021]	rs1800961	T	C	-0.0868314	0.00371499	1.72e-84	0.0368	missense	139	I/T	ENSG00000101076	HNF4A
Lipids (Total cholesterol)[Graham, 2021]	rs182824418	T	G	0.108279	0.0130782	5.23e-12	0.0109	intron	-	-	-	NECTIN2
Lipids (Total cholesterol)[Graham, 2021]	rs1870293	T	C	0.0122033	0.00139491	3.1e-13	0.6421	intron	-	-	ENSG00000099381	SETD1A
Lipids (Total cholesterol)[Graham, 2021]	rs1883711	C	G	0.124859	0.00402379	2e-147	0.0398	intergenic	-	-	-	SNORD112
Lipids (Total cholesterol)[Graham, 2021]	rs1883712	T	C	0.0446414	0.00564132	4.28e-11	0.0348	intergenic	-	-	-	SNORD112
Lipids (Total cholesterol)[Graham, 2021]	rs191304590	G	T	-0.0207403	0.00279272	6.07e-10	0.0586	intron	-	-	ENSG00000143028	SYPL2
Lipids (Total cholesterol)[Graham, 2021]	rs1963676	C	T	-0.014157	0.00137539	9.72e-18	0.5815	downstream	-	-	ENSG00000205581	HMGN1
Lipids (Total cholesterol)[Graham, 2021]	rs1992172	G	A	0.0175561	0.00169714	6.69e-18	0.2137	intron	-	-	ENSG00000135968	GCC2
Lipids (Total cholesterol)[Graham, 2021]	rs2022003	T	A	0.0123893	0.00147992	3.04e-12	0.3012	intron	-	-	ENSG00000163554	SPTA1
Lipids (Total cholesterol)[Graham, 2021]	rs204473	A	G	-0.0401378	0.00443366	4.56e-14	0.9801	intron	-	-	ENSG00000104853	CLPTM1
Lipids (Total cholesterol)[Graham, 2021]	rs2066714	C	T	0.0358098	0.00202033	2.28e-49	0.1352	missense	883	I/M	ENSG00000165029	ABCA1
Lipids (Total cholesterol)[Graham, 2021]	rs2068888	A	G	-0.0182575	0.00134606	1.27e-29	0.4861	downstream	-	-	ENSG00000095596	CYP26A1
Lipids (Total cholesterol)[Graham, 2021]	rs208432	C	T	0.00987714	0.00137798	2.33e-09	0.6581	intergenic	-	-	-	N4BP2L2
Lipids (Total cholesterol)[Graham, 2021]	rs2113260	T	C	0.0110768	0.00147291	3.69e-10	0.6779	intron	-	-	-	CTD-3088G3.8
Lipids (Total cholesterol)[Graham, 2021]	rs2125345	C	T	-0.0142653	0.00147248	6.86e-16	0.3121	intron	-	-	ENSG00000132478	UNK
Lipids (Total cholesterol)[Graham, 2021]	rs213499	C	A	-0.0109245	0.00135007	1.55e-11	0.4751	intron	-	-	ENSG00000157216	SSBP3
Lipids (Total cholesterol)[Graham, 2021]	rs214080	A	G	-0.00952432	0.00137729	8.29e-09	0.5686	intron	-	-	ENSG00000070081	NUCB2
Lipids (Total cholesterol)[Graham, 2021]	rs2235215	C	T	-0.027513	0.00143276	1.24e-57	0.337	intron	-	-	ENSG00000007944	MYLIP
Lipids (Total cholesterol)[Graham, 2021]	rs2243548	C	T	0.0108761	0.00135298	2.1e-11	0.5527	intron	-	-	ENSG00000107798	LIPA
Lipids (Total cholesterol)[Graham, 2021]	rs2257885	A	G	0.0128038	0.00156952	1.06e-11	0.2048	intron	-	-	ENSG00000101246	ARFRP1
Lipids (Total cholesterol)[Graham, 2021]	rs2274127	T	G	-0.00928294	0.00135374	1.1e-08	0.5596	intron	-	-	ENSG00000118292	C1orf54
Lipids (Total cholesterol)[Graham, 2021]	rs2291428	C	G	0.0197887	0.00155874	3.73e-26	0.2704	missense	277	L/F	ENSG00000165406	MARCH8
Lipids (Total cholesterol)[Graham, 2021]	rs2296288	T	C	-0.0122934	0.00135757	4.49e-14	0.5646	synonymous	182	C	ENSG00000135862	LAMC1
Lipids (Total cholesterol)[Graham, 2021]	rs2297402	T	C	-0.0396389	0.00441763	7.6e-14	0.0219	intron	-	-	ENSG00000165029	ABCA1
Lipids (Total cholesterol)[Graham, 2021]	rs2385101	T	C	-0.0294892	0.00385077	1.75e-10	0.0358	intergenic	-	-	-	NSMCE2
Lipids (Total cholesterol)[Graham, 2021]	rs247616	T	C	0.0405742	0.00143201	3e-123	0.2922	upstream	-	-	-	AC012181.1
Lipids (Total cholesterol)[Graham, 2021]	rs2519093	T	C	0.0683257	0.00169321	6.97e-248	0.8151	intron	-	-	ENSG00000175164	ABO
Lipids (Total cholesterol)[Graham, 2021]	rs2587534	G	A	-0.0434346	0.00137148	1.76e-153	0.5129	intron	-	-	-	RP4-781K5.7
Lipids (Total cholesterol)[Graham, 2021]	rs2618566	G	T	0.0317594	0.00145581	7.57e-74	0.6163	intergenic	-	-	-	AL035045.1
Lipids (Total cholesterol)[Graham, 2021]	rs2642438	A	G	-0.0281144	0.00147034	3.7e-57	0.7217	missense	165	T/A	ENSG00000186205	MARC1
Lipids (Total cholesterol)[Graham, 2021]	rs269781	A	G	-0.0130514	0.00162932	2.47e-11	0.2187	non_coding_transcript_exon	-	-	-	CTB-131B5.5
Lipids (Total cholesterol)[Graham, 2021]	rs2737245	T	G	-0.0287528	0.00149635	1.05e-57	0.2416	intron	-	-	ENSG00000104447	TRPS1
Lipids (Total cholesterol)[Graham, 2021]	rs2740488	C	A	-0.0529602	0.00152451	2.95e-184	0.2465	intron	-	-	ENSG00000165029	ABCA1
Lipids (Total cholesterol)[Graham, 2021]	rs2792751	T	C	0.0257761	0.00147539	5.17e-48	0.6918	missense	43	I/V	ENSG00000119927	GPAM
Lipids (Total cholesterol)[Graham, 2021]	rs28399665	T	C	-0.298742	0.00983663	2.63e-141	0.0109	downstream	-	-	ENSG00000187244	BCAM
Lipids (Total cholesterol)[Graham, 2021]	rs2840354	T	C	0.0120874	0.00171157	3.98e-09	0.1769	downstream	-	-	ENSG00000154845	PPP4R1
Lipids (Total cholesterol)[Graham, 2021]	rs28406917	T	C	0.0120235	0.00135522	1.43e-13	0.4135	intergenic	-	-	-	AC005094.2
Lipids (Total cholesterol)[Graham, 2021]	rs28498684	A	G	0.0122334	0.00136857	9.42e-14	0.5875	intergenic	-	-	-	BNC2
Lipids (Total cholesterol)[Graham, 2021]	rs28615248	C	T	0.0247946	0.00169293	2.94e-34	0.161	intergenic	-	-	-	SEC11B
Lipids (Total cholesterol)[Graham, 2021]	rs2862954	C	T	0.0152666	0.00133568	1.66e-21	0.4811	missense	291	I/V	ENSG00000107566	ERLIN1
Lipids (Total cholesterol)[Graham, 2021]	rs28866344	A	G	0.0342366	0.00230718	4.02e-35	0.8966	intron	-	-	-	KMT5A
Lipids (Total cholesterol)[Graham, 2021]	rs28929474	T	C	0.0477307	0.00501638	2.21e-15	0.0169	missense	366	K/E	ENSG00000197249	SERPINA1
Lipids (Total cholesterol)[Graham, 2021]	rs2936512	T	C	-0.0120706	0.00142739	1.83e-12	0.6889	intron	-	-	ENSG00000155189	AGPAT5
Lipids (Total cholesterol)[Graham, 2021]	rs2954017	T	C	0.0638782	0.00134714	0	0.5179	upstream	-	-	-	RP11-136O12.2
Lipids (Total cholesterol)[Graham, 2021]	rs2970902	C	G	0.0096385	0.00141943	1.53e-08	0.3658	upstream	-	-	ENSG00000163586	FABP1
Lipids (Total cholesterol)[Graham, 2021]	rs308915	A	C	0.00955046	0.00139269	1.1e-08	0.497	intron	-	-	ENSG00000249884	RNF103-CHMP3
Lipids (Total cholesterol)[Graham, 2021]	rs3129977	C	A	-0.020726	0.00217188	1.83e-15	0.0974	intron	-	-	ENSG00000228762	HCG20
Lipids (Total cholesterol)[Graham, 2021]	rs3184504	T	C	-0.0268413	0.00134526	4.48e-62	0.5358	missense	262	W/R	ENSG00000111252	SH2B3
Lipids (Total cholesterol)[Graham, 2021]	rs34042070	G	C	0.0553985	0.00169685	5.58e-163	0.2018	intron	-	-	ENSG00000261701	HPR
Lipids (Total cholesterol)[Graham, 2021]	rs34265667	A	G	-0.0272777	0.00387224	4.35e-09	0.0219	synonymous	1543	R	ENSG00000029534	ANK1
Lipids (Total cholesterol)[Graham, 2021]	rs34680289	C	G	-0.0158165	0.00163206	6.71e-16	0.1998	intron	-	-	-	LINC02056
Lipids (Total cholesterol)[Graham, 2021]	rs34707604	C	T	0.0388736	0.00180432	4.52e-72	0.2227	downstream	-	-	-	RP11-1267H10.3
Lipids (Total cholesterol)[Graham, 2021]	rs35081008	T	C	-0.0282893	0.00185888	7.48e-37	0.1531	intron	-	-	ENSG00000181894	ZNF329
Lipids (Total cholesterol)[Graham, 2021]	rs35148262	A	G	-0.0260434	0.00134829	2.72e-58	0.5368	intron	-	-	ENSG00000204178	TMEM57
Lipids (Total cholesterol)[Graham, 2021]	rs35313547	C	T	-0.0151172	0.00183233	6.2e-12	0.173	missense	255	V/A	ENSG00000269343	ZNF587B
Lipids (Total cholesterol)[Graham, 2021]	rs35814089	C	T	0.0117653	0.00135032	3.86e-13	0.4622	intergenic	-	-	-	snoU13
Lipids (Total cholesterol)[Graham, 2021]	rs35878749	A	G	-0.0355834	0.00140189	2.69e-99	0.3668	intron	-	-	ENSG00000130164	LDLR
Lipids (Total cholesterol)[Graham, 2021]	rs3732359	G	A	0.0200184	0.00158575	7.02e-26	0.7972	3_prime_UTR	-	-	ENSG00000144852	NR1I2
Lipids (Total cholesterol)[Graham, 2021]	rs3771233	G	A	-0.0138482	0.00138018	6.22e-17	0.3936	intron	-	-	ENSG00000115884	SDC1
Lipids (Total cholesterol)[Graham, 2021]	rs3775228	T	C	0.0132305	0.00138656	1.84e-15	0.3807	intron	-	-	ENSG00000172493	AFF1
Lipids (Total cholesterol)[Graham, 2021]	rs3780181	G	A	-0.0322485	0.0026579	4.96e-24	0.0527	intron	-	-	ENSG00000147852	VLDLR
Lipids (Total cholesterol)[Graham, 2021]	rs3788509	A	G	0.0137776	0.00140299	2.76e-16	0.34	intron	-	-	ENSG00000100284	TOM1
Lipids (Total cholesterol)[Graham, 2021]	rs3794966	T	C	0.0129894	0.00174956	6.14e-10	0.2177	intron	-	-	ENSG00000130725	UBE2M
Lipids (Total cholesterol)[Graham, 2021]	rs3820897	T	C	0.0169753	0.00170613	1.12e-16	0.7813	upstream	-	-	ENSG00000118004	COLEC11
Lipids (Total cholesterol)[Graham, 2021]	rs3843480	C	T	0.0643299	0.00138042	0	0.3887	intron	-	-	-	CTD-2235C13.2
Lipids (Total cholesterol)[Graham, 2021]	rs41279720	T	C	0.047033	0.00483111	4.96e-16	0.0229	missense	2881	C/R	ENSG00000143126	CELSR2
Lipids (Total cholesterol)[Graham, 2021]	rs41280463	A	G	-0.0197662	0.00179144	3.77e-20	0.1322	intron	-	-	ENSG00000109654	TRIM2
Lipids (Total cholesterol)[Graham, 2021]	rs4234798	T	G	-0.0105708	0.00136802	1.2e-10	0.6312	intron	-	-	ENSG00000184985	SORCS2
Lipids (Total cholesterol)[Graham, 2021]	rs4299376	G	T	0.0648546	0.00145183	2.75e-303	0.6928	intron	-	-	ENSG00000143921	ABCG8
Lipids (Total cholesterol)[Graham, 2021]	rs4303833	G	A	-0.0108056	0.00150919	2.43e-09	0.7336	intron	-	-	ENSG00000163848	ZNF148
Lipids (Total cholesterol)[Graham, 2021]	rs4329504	G	A	-0.00962707	0.00138091	6.27e-09	0.4135	intergenic	-	-	-	AKIRIN1
Lipids (Total cholesterol)[Graham, 2021]	rs4385461	T	G	-0.0135175	0.00143726	4.6e-15	0.2863	upstream	-	-	ENSG00000154589	LY96
Lipids (Total cholesterol)[Graham, 2021]	rs45440196	A	G	-0.0134783	0.00194686	7.97e-09	0.161	intron	-	-	ENSG00000138813	C4orf17
Lipids (Total cholesterol)[Graham, 2021]	rs4665972	T	C	0.0583545	0.00140549	2.72e-262	0.5845	intron	-	-	ENSG00000115234	SNX17
Lipids (Total cholesterol)[Graham, 2021]	rs4671050	T	G	-0.0184981	0.00145061	2.25e-26	0.3519	intron	-	-	ENSG00000115504	EHBP1
Lipids (Total cholesterol)[Graham, 2021]	rs4679881	T	C	0.0159645	0.00136848	2.45e-22	0.5159	intron	-	-	ENSG00000068885	IFT80
Lipids (Total cholesterol)[Graham, 2021]	rs4714035	A	G	-0.0150598	0.00134712	1.21e-20	0.5348	intergenic	-	-	-	RPL12P2
Lipids (Total cholesterol)[Graham, 2021]	rs4764980	A	G	0.00979326	0.00135882	1.9e-09	0.4821	intron	-	-	ENSG00000012504	NR1H4
Lipids (Total cholesterol)[Graham, 2021]	rs4766602	C	T	0.0158401	0.00139688	3.41e-21	0.4344	intron	-	-	ENSG00000110906	KCTD10
Lipids (Total cholesterol)[Graham, 2021]	rs4769036	T	C	-0.00990556	0.00139488	3.27e-09	0.6113	downstream	-	-	ENSG00000236444	UBE2L5P
Lipids (Total cholesterol)[Graham, 2021]	rs4895550	T	C	-0.0119642	0.00135781	2.1e-13	0.4841	intergenic	-	-	-	ABRACL
Lipids (Total cholesterol)[Graham, 2021]	rs4939883	T	C	-0.046013	0.00174929	1.71e-106	0.83	intergenic	-	-	-	SMUG1P1
Lipids (Total cholesterol)[Graham, 2021]	rs4942505	C	T	0.0166604	0.0013403	3.84e-25	0.5159	intron	-	-	ENSG00000139618	BRCA2
Lipids (Total cholesterol)[Graham, 2021]	rs4946713	A	C	-0.0105907	0.0013485	5.97e-11	0.4543	intergenic	-	-	-	RN7SKP211
Lipids (Total cholesterol)[Graham, 2021]	rs49675	A	G	0.0158116	0.00232908	1.54e-08	0.0835	intron	-	-	-	RP11-115J16.1
Lipids (Total cholesterol)[Graham, 2021]	rs4970705	T	A	-0.0235386	0.00165769	2.65e-32	0.8072	downstream	-	-	ENSG00000067208	EVI5
Lipids (Total cholesterol)[Graham, 2021]	rs55696093	G	A	0.0371918	0.00164393	2.81e-79	0.1899	intron	-	-	ENSG00000105877	DNAH11
Lipids (Total cholesterol)[Graham, 2021]	rs55714927	T	C	-0.0311789	0.00176331	3.87e-49	0.1839	synonymous	89	K	ENSG00000141505	ASGR1
Lipids (Total cholesterol)[Graham, 2021]	rs55803162	T	C	-0.00997585	0.00145993	1.24e-08	0.3231	intergenic	-	-	-	CTD-2540B15.12
Lipids (Total cholesterol)[Graham, 2021]	rs55921103	G	T	-0.0140973	0.00142386	1.58e-16	0.6402	intron	-	-	ENSG00000187098	MITF
Lipids (Total cholesterol)[Graham, 2021]	rs55938402	A	G	-0.0381466	0.00229571	1.33e-43	0.0895	upstream	-	-	ENSG00000125629	INSIG2
Lipids (Total cholesterol)[Graham, 2021]	rs56223081	T	G	0.0243638	0.00318908	1.94e-10	0.0477	intron	-	-	ENSG00000175115	PACS1
Lipids (Total cholesterol)[Graham, 2021]	rs56265089	A	G	-0.0415807	0.00411406	3.7e-17	0.0298	upstream	-	-	-	RP11-328J14.1
Lipids (Total cholesterol)[Graham, 2021]	rs56384968	G	C	-0.0239131	0.00302195	4.28e-11	0.0547	intron	-	-	ENSG00000108576	SLC6A4
Lipids (Total cholesterol)[Graham, 2021]	rs56801166	G	A	0.0172459	0.00230678	4.67e-10	0.1163	intron	-	-	ENSG00000179588	ZFPM1
Lipids (Total cholesterol)[Graham, 2021]	rs57854543	G	C	0.0136463	0.00168591	1.53e-11	0.1809	upstream	-	-	-	RP11-377H23.1
Lipids (Total cholesterol)[Graham, 2021]	rs58588820	T	C	-0.0104703	0.00143669	1.26e-09	0.3668	intron	-	-	ENSG00000168883	USP39
Lipids (Total cholesterol)[Graham, 2021]	rs5998509	T	C	-0.0256781	0.00170026	2.56e-36	0.1829	intron	-	-	ENSG00000185651	UBE2L3
Lipids (Total cholesterol)[Graham, 2021]	rs6022850	T	C	0.0131562	0.00137484	1.54e-15	0.4264	intergenic	-	-	-	BCAS1
Lipids (Total cholesterol)[Graham, 2021]	rs60341058	T	C	0.0129073	0.00175405	8.68e-10	0.171	intron	-	-	ENSG00000138193	PLCE1
Lipids (Total cholesterol)[Graham, 2021]	rs6058897	A	C	-0.0095815	0.00134767	3.13e-09	0.4801	downstream	-	-	ENSG00000088305	DNMT3B
Lipids (Total cholesterol)[Graham, 2021]	rs6063965	A	G	0.0140753	0.00210776	2.63e-08	0.1213	intron	-	-	ENSG00000171940	ZNF217
Lipids (Total cholesterol)[Graham, 2021]	rs6090040	A	C	0.0128136	0.00142055	5.62e-14	0.5258	intron	-	-	ENSG00000171703	TCEA2
Lipids (Total cholesterol)[Graham, 2021]	rs6095395	G	A	0.0112718	0.00146089	1.28e-10	0.3042	intron	-	-	ENSG00000124198	ARFGEF2
Lipids (Total cholesterol)[Graham, 2021]	rs6129734	A	G	0.0246274	0.00190425	4.42e-27	0.1044	intron	-	-	ENSG00000198900	TOP1
Lipids (Total cholesterol)[Graham, 2021]	rs61730955	A	G	0.0199281	0.00292591	1.38e-08	0.0577	synonymous	192	N	ENSG00000105963	ADAP1
Lipids (Total cholesterol)[Graham, 2021]	rs61754230	T	C	0.0472903	0.00556039	1.37e-12	0.0169	missense	224	F/S	ENSG00000080371	RAB21
Lipids (Total cholesterol)[Graham, 2021]	rs61882506	G	C	-0.0314095	0.00402643	8.01e-11	0.0288	intron	-	-	ENSG00000135365	PHF21A
Lipids (Total cholesterol)[Graham, 2021]	rs61933420	A	G	-0.0269111	0.00252193	6e-19	0.0815	intergenic	-	-	-	RP11-13J12.2
Lipids (Total cholesterol)[Graham, 2021]	rs62075782	C	G	-0.0130264	0.00168979	1.33e-10	0.2078	intron	-	-	ENSG00000168610	STAT3
Lipids (Total cholesterol)[Graham, 2021]	rs62117160	A	G	-0.229597	0.00346095	0	0.0258	upstream	-	-	-	snoZ6
Lipids (Total cholesterol)[Graham, 2021]	rs62305782	T	C	0.0161396	0.00210773	1.76e-10	0.1123	intergenic	-	-	-	ADH1C
Lipids (Total cholesterol)[Graham, 2021]	rs6456350	A	G	-0.0117119	0.00141766	5.81e-12	0.6471	intron	-	-	ENSG00000112242	E2F3
Lipids (Total cholesterol)[Graham, 2021]	rs6458949	T	G	0.0147089	0.0015202	7.46e-16	0.2406	downstream	-	-	ENSG00000124743	KLHL31
Lipids (Total cholesterol)[Graham, 2021]	rs6478851	A	G	-0.012658	0.00157742	2.28e-11	0.2435	intron	-	-	ENSG00000107021	TBC1D13
Lipids (Total cholesterol)[Graham, 2021]	rs6495122	A	C	-0.0116124	0.0013558	9.52e-13	0.5298	downstream	-	-	ENSG00000140474	ULK3
Lipids (Total cholesterol)[Graham, 2021]	rs6601924	T	C	-0.0178852	0.00185762	1.03e-15	0.8787	intron	-	-	ENSG00000266359	AKR1C4
Lipids (Total cholesterol)[Graham, 2021]	rs6602909	C	T	0.0261011	0.00145739	2.3e-50	0.3628	intron	-	-	ENSG00000183087	GAS6
Lipids (Total cholesterol)[Graham, 2021]	rs6657811	T	A	-0.101365	0.00203407	0	0.1113	intron	-	-	ENSG00000143126	CELSR2
Lipids (Total cholesterol)[Graham, 2021]	rs6689	G	A	0.043476	0.00182818	2.13e-87	0.2286	3_prime_UTR	-	-	ENSG00000206302	HLA-DQB1
Lipids (Total cholesterol)[Graham, 2021]	rs6699122	T	C	-0.0928165	0.00623852	2.68e-35	0.0129	downstream	-	-	ENSG00000221986	MYBPHL
Lipids (Total cholesterol)[Graham, 2021]	rs6709904	G	A	-0.0425255	0.00212351	1.61e-62	0.1123	intron	-	-	ENSG00000143921	ABCG8
Lipids (Total cholesterol)[Graham, 2021]	rs67269656	T	C	-0.010846	0.00151591	2.49e-09	0.2316	splice_region	-	-	-	LINC01814
Lipids (Total cholesterol)[Graham, 2021]	rs67890964	C	T	-0.0173785	0.0014235	2.61e-24	0.3837	intron	-	-	-	RP11-505K9.4
Lipids (Total cholesterol)[Graham, 2021]	rs6792725	A	G	0.0176463	0.00150477	1.48e-22	0.671	intron	-	-	ENSG00000151090	THRB
Lipids (Total cholesterol)[Graham, 2021]	rs686030	C	A	-0.0259339	0.0019125	1.32e-29	0.8698	intron	-	-	ENSG00000155158	TTC39B
Lipids (Total cholesterol)[Graham, 2021]	rs6869845	C	T	-0.0148973	0.0013508	3.93e-20	0.5885	intergenic	-	-	-	CTD-2169H9.1
Lipids (Total cholesterol)[Graham, 2021]	rs6894249	G	A	0.0136018	0.00137721	1.87e-16	0.4095	3_prime_UTR	-	-	ENSG00000197536	C5orf56
Lipids (Total cholesterol)[Graham, 2021]	rs6915410	C	T	0.0233656	0.00303173	1.34e-10	0.0467	downstream	-	-	ENSG00000023892	DEF6
Lipids (Total cholesterol)[Graham, 2021]	rs693668	G	A	-0.047829	0.001409	5.03e-176	0.6252	intron	-	-	ENSG00000169174	PCSK9
Lipids (Total cholesterol)[Graham, 2021]	rs6967728	A	G	-0.017066	0.00176909	9.08e-16	0.8131	intron	-	-	ENSG00000164713	BRI3
Lipids (Total cholesterol)[Graham, 2021]	rs7106731	G	T	0.0183498	0.00156909	1.94e-22	0.2505	intron	-	-	ENSG00000149177	PTPRJ
Lipids (Total cholesterol)[Graham, 2021]	rs7149261	G	T	-0.0192679	0.00193553	1.08e-16	0.8678	intron	-	-	ENSG00000258644	SYNJ2BP-COX16
Lipids (Total cholesterol)[Graham, 2021]	rs7150254	A	G	-0.0118851	0.00134835	2.05e-13	0.4722	intron	-	-	ENSG00000119596	YLPM1
Lipids (Total cholesterol)[Graham, 2021]	rs7213347	G	C	0.0120238	0.00146854	8.93e-12	0.7207	intron	-	-	ENSG00000070366	SMG6
Lipids (Total cholesterol)[Graham, 2021]	rs7250652	G	A	0.0229382	0.00135974	6.93e-45	0.4085	intron	-	-	ENSG00000197256	KANK2
Lipids (Total cholesterol)[Graham, 2021]	rs7261820	A	G	-0.034832	0.0019384	1.09e-50	0.1471	intron	-	-	ENSG00000088340	FER1L4
Lipids (Total cholesterol)[Graham, 2021]	rs72631343	G	C	-0.0388702	0.00199035	1.51e-59	0.1272	intron	-	-	ENSG00000154263	ABCA10
Lipids (Total cholesterol)[Graham, 2021]	rs72701754	T	A	0.0105416	0.00138577	2.31e-10	0.4095	intergenic	-	-	-	RP11-290F5.2
Lipids (Total cholesterol)[Graham, 2021]	rs72747168	C	T	0.0292941	0.00254554	8.84e-22	0.0676	intron	-	-	ENSG00000137871	ZNF280D
Lipids (Total cholesterol)[Graham, 2021]	rs72836561	T	C	-0.0363679	0.00391305	9.58e-15	0.0358	missense	82	C/R	ENSG00000161649	CD300LG
Lipids (Total cholesterol)[Graham, 2021]	rs72847536	A	G	-0.0330457	0.00387605	1.21e-12	0.0229	intron	-	-	ENSG00000109111	SUPT6H
Lipids (Total cholesterol)[Graham, 2021]	rs72971190	G	A	-0.013595	0.00161972	2.67e-12	0.2157	intergenic	-	-	-	RPS4XP9
Lipids (Total cholesterol)[Graham, 2021]	rs72997616	A	C	-0.0240062	0.00227045	1.24e-18	0.0964	intron	-	-	ENSG00000062282	DGAT2
Lipids (Total cholesterol)[Graham, 2021]	rs72999033	T	C	-0.129631	0.00274734	0	0.0596	3_prime_UTR	-	-	ENSG00000187664	HAPLN4
Lipids (Total cholesterol)[Graham, 2021]	rs73078112	T	C	0.0444502	0.00445773	9.63e-17	0.0149	missense	421	Q/R	ENSG00000125772	GPCPD1
Lipids (Total cholesterol)[Graham, 2021]	rs73147887	G	C	0.0162496	0.00172403	4.02e-15	0.2117	intron	-	-	ENSG00000203880	PCMTD2
Lipids (Total cholesterol)[Graham, 2021]	rs73159032	A	C	0.0129678	0.00192107	1.85e-08	0.1461	upstream	-	-	ENSG00000174928	C3orf33
Lipids (Total cholesterol)[Graham, 2021]	rs7316368	T	C	-0.0127388	0.00156264	1.1e-11	0.7028	intron	-	-	ENSG00000139044	B4GALNT3
Lipids (Total cholesterol)[Graham, 2021]	rs738409	G	C	-0.0252179	0.00160078	2.29e-39	0.2256	missense	148	I/M	ENSG00000100344	PNPLA3
Lipids (Total cholesterol)[Graham, 2021]	rs74612335	C	T	0.035702	0.0019571	3.46e-52	0.1332	intron	-	-	ENSG00000110080	ST3GAL4
Lipids (Total cholesterol)[Graham, 2021]	rs75069598	G	A	-0.0289466	0.0042147	1.05e-08	0.0229	intron	-	-	ENSG00000029725	RABEP1
Lipids (Total cholesterol)[Graham, 2021]	rs7512010	A	T	-0.0202844	0.00172603	1.21e-22	0.1769	downstream	-	-	-	RP11-443B7.3
Lipids (Total cholesterol)[Graham, 2021]	rs7534572	C	G	-0.0667731	0.00148257	2.88e-308	0.7744	intron	-	-	ENSG00000116641	DOCK7
Lipids (Total cholesterol)[Graham, 2021]	rs75667995	C	T	-0.0331673	0.00263409	9.34e-26	0.0726	intergenic	-	-	-	KRAS
Lipids (Total cholesterol)[Graham, 2021]	rs75911530	A	G	-0.0384965	0.0040454	2.19e-15	0.0278	intron	-	-	ENSG00000140853	NLRC5
Lipids (Total cholesterol)[Graham, 2021]	rs7603427	C	T	-0.0119314	0.00136384	3.1e-13	0.5308	intron	-	-	ENSG00000173166	RAPH1
Lipids (Total cholesterol)[Graham, 2021]	rs76127343	T	C	0.0343088	0.00370294	1.16e-14	0.0417	intergenic	-	-	-	SMARCA4
Lipids (Total cholesterol)[Graham, 2021]	rs76186504	T	C	-0.0862095	0.00424513	3.07e-64	0.0219	missense	102	Q/R	ENSG00000221986	MYBPHL
Lipids (Total cholesterol)[Graham, 2021]	rs76324938	A	G	0.0290716	0.00371277	6.8e-11	0.0239	intron	-	-	ENSG00000147421	HMBOX1
Lipids (Total cholesterol)[Graham, 2021]	rs76636886	A	G	0.0179065	0.00199543	7.55e-14	0.1372	intron	-	-	ENSG00000112787	FBRSL1
Lipids (Total cholesterol)[Graham, 2021]	rs76895963	G	T	-0.0733647	0.00541224	1.38e-29	0.0239	intron	-	-	ENSG00000118971	CCND2
Lipids (Total cholesterol)[Graham, 2021]	rs77542162	G	A	0.143301	0.00491742	2.91e-130	0.0109	missense	1359	C/R	ENSG00000154262	ABCA6
Lipids (Total cholesterol)[Graham, 2021]	rs77682405	T	G	-0.0456329	0.00312443	4.46e-34	0.0517	intron	-	-	ENSG00000138246	DNAJC13
Lipids (Total cholesterol)[Graham, 2021]	rs77960347	G	A	0.175481	0.00597684	3.41e-132	0.0159	missense	396	N/S	ENSG00000101670	LIPG
Lipids (Total cholesterol)[Graham, 2021]	rs7808613	G	C	0.0118087	0.0015753	4.2e-10	0.2286	upstream	-	-	ENSG00000122641	INHBA
Lipids (Total cholesterol)[Graham, 2021]	rs78186330	A	G	0.0163105	0.0017006	1.33e-15	0.2247	intergenic	-	-	-	C17orf58
Lipids (Total cholesterol)[Graham, 2021]	rs7839474	G	A	0.0144236	0.00138282	3.57e-18	0.3956	intron	-	-	ENSG00000104388	RAB2A
Lipids (Total cholesterol)[Graham, 2021]	rs7864568	A	G	-0.0128806	0.00150028	8.41e-13	0.674	intergenic	-	-	-	RP11-470F18.1
Lipids (Total cholesterol)[Graham, 2021]	rs7903402	T	C	0.020733	0.00137292	2.58e-36	0.4523	intron	-	-	ENSG00000229124	VIM-AS1
Lipids (Total cholesterol)[Graham, 2021]	rs7904973	G	T	-0.0202459	0.00135347	1.16e-35	0.6014	intron	-	-	ENSG00000119965	C10orf88
Lipids (Total cholesterol)[Graham, 2021]	rs79687284	C	G	0.0276624	0.00419832	4.01e-08	0.0507	intron	-	-	ENSG00000230461	PROX1-AS1
Lipids (Total cholesterol)[Graham, 2021]	rs799157	T	C	0.0413057	0.00372593	2.51e-20	0.9493	synonymous	253	S	ENSG00000009950	MLXIPL
Lipids (Total cholesterol)[Graham, 2021]	rs79949326	T	C	0.0160709	0.00154728	4.92e-18	0.2256	intron	-	-	ENSG00000164535	DAGLB
Lipids (Total cholesterol)[Graham, 2021]	rs80215559	C	T	-0.0507877	0.00271806	1.15e-54	0.0427	intron	-	-	ENSG00000112337	SLC17A2
Lipids (Total cholesterol)[Graham, 2021]	rs8039512	A	G	-0.0111812	0.00139187	2.17e-11	0.4046	intron	-	-	ENSG00000156958	GALK2
Lipids (Total cholesterol)[Graham, 2021]	rs8043389	G	T	-0.00955479	0.00140602	1.49e-08	0.662	intron	-	-	ENSG00000140543	DET1
Lipids (Total cholesterol)[Graham, 2021]	rs8178824	T	C	0.062307	0.00418342	2.28e-35	0.0408	intron	-	-	ENSG00000091583	APOH
Lipids (Total cholesterol)[Graham, 2021]	rs870527	A	T	-0.0241692	0.00133673	2.68e-51	0.4583	intergenic	-	-	-	RN7SL140P
Lipids (Total cholesterol)[Graham, 2021]	rs880315	C	T	-0.0109666	0.00141684	1.12e-10	0.3569	intron	-	-	ENSG00000130940	CASZ1
Lipids (Total cholesterol)[Graham, 2021]	rs887829	T	C	-0.0184557	0.00142749	4.59e-27	0.2982	intron	-	-	ENSG00000244474	UGT1A4
Lipids (Total cholesterol)[Graham, 2021]	rs9289196	C	T	0.0170926	0.0017984	2.38e-15	0.163	intron	-	-	ENSG00000138496	PARP9
Lipids (Total cholesterol)[Graham, 2021]	rs9297994	G	A	0.0389984	0.0014136	5.98e-117	0.6322	intergenic	-	-	-	CYP7A1
Lipids (Total cholesterol)[Graham, 2021]	rs9402685	C	T	-0.0272916	0.00151443	5.68e-51	0.2664	intron	-	-	ENSG00000112339	HBS1L
Lipids (Total cholesterol)[Graham, 2021]	rs9410206	C	T	-0.0181548	0.0027421	3.45e-08	0.0497	intergenic	-	-	-	MIR4289
Lipids (Total cholesterol)[Graham, 2021]	rs9496567	A	G	-0.0212008	0.00158373	6.76e-29	0.2376	intergenic	-	-	-	PRDX2P4
Lipids (Total cholesterol)[Graham, 2021]	rs954680	C	G	-0.0151134	0.00148091	1.83e-17	0.7028	intron	-	-	ENSG00000179833	SERTAD2
Lipids (Total cholesterol)[Graham, 2021]	rs9559788	T	C	-0.0097451	0.00144605	1.96e-08	0.333	intron	-	-	ENSG00000134871	COL4A2
Lipids (Total cholesterol)[Graham, 2021]	rs9592980	G	A	-0.011274	0.00136944	6.88e-12	0.5646	intergenic	-	-	-	RNY1P5
Lipids (Total cholesterol)[Graham, 2021]	rs9597	G	C	-0.0247445	0.00366124	1.78e-08	0.0338	3_prime_UTR	-	-	ENSG00000103275	UBE2I
Lipids (Total cholesterol)[Graham, 2021]	rs9604570	G	A	-0.0205513	0.00177021	3.88e-22	0.1759	upstream	-	-	ENSG00000260910	LINC00565
Lipids (Total cholesterol)[Graham, 2021]	rs964184	G	C	0.100205	0.00194259	0	0.838	3_prime_UTR	-	-	-	ZPR1
Lipids (Total cholesterol)[Graham, 2021]	rs969075	T	C	-0.0123654	0.00144332	9.39e-13	0.6799	intergenic	-	-	-	AL035045.1
Lipids (Total cholesterol)[Graham, 2021]	rs9832727	G	C	-0.0159113	0.00145016	6.07e-20	0.3857	intron	-	-	-	RP11-372E1.4
Lipids (Total cholesterol)[Graham, 2021]	rs9837622	A	T	-0.0347677	0.00260479	9.74e-29	0.0924	intron	-	-	ENSG00000153551	CMTM7
Lipids (Total cholesterol)[Graham, 2021]	rs9844432	G	C	-0.0372811	0.00242726	1.66e-37	0.0835	intron	-	-	ENSG00000168297	PXK
Lipids (Total cholesterol)[Graham, 2021]	rs9898605	A	G	0.0100311	0.00145438	9.06e-09	0.3241	intron	-	-	ENSG00000198265	HELZ
Lipids (Total cholesterol)[Graham, 2021]	rs9942164	G	A	-0.016573	0.00201619	7.4e-12	0.841	intron	-	-	ENSG00000138757	G3BP2
Lipids (Total cholesterol)[Graham, 2021]	rs9977637	G	A	-0.0124548	0.00169356	8.88e-10	0.2078	3_prime_UTR	-	-	ENSG00000173638	SLC19A1
Lipids (Total cholesterol)[Graham, 2021]	rs9987289	A	G	-0.0788982	0.00230867	2.2e-178	0.9254	intron	-	-	-	RP11-115J16.1
Lipids (Total cholesterol)[Graham, 2021]	rs9994887	G	A	0.0190853	0.00146777	2.34e-27	0.4871	upstream	-	-	ENSG00000196620	UGT2B15
Lipids (Low-density lipoprotein, LDL)[Graham, 2021]	rs10108282	A	T	0.013887	0.0017083	2.31e-12	0.1889	downstream	-	-	-	snoU13
Lipids (Low-density lipoprotein, LDL)[Graham, 2021]	rs1014283	A	C	-0.0136301	0.00179818	6.14e-11	0.1918	intron	-	-	ENSG00000005471	ABCB4
Lipids (Low-density lipoprotein, LDL)[Graham, 2021]	rs10184004	T	C	-0.0104874	0.00140997	1.38e-10	0.4433	downstream	-	-	ENSG00000082438	COBLL1
Lipids (Low-density lipoprotein, LDL)[Graham, 2021]	rs10184673	G	A	0.0220445	0.00142603	1.39e-40	0.6044	intron	-	-	ENSG00000263298	ABCB11
Lipids (Low-density lipoprotein, LDL)[Graham, 2021]	rs10272002	G	A	-0.0223057	0.00171399	2.94e-29	0.2087	intron	-	-	ENSG00000146540	C7orf50
Lipids (Low-density lipoprotein, LDL)[Graham, 2021]	rs10438978	T	C	-0.0177685	0.0018146	2.94e-17	0.832	intergenic	-	-	-	SMUG1P1
Lipids (Low-density lipoprotein, LDL)[Graham, 2021]	rs1044573	G	A	0.0102945	0.00141172	3.14e-10	0.4712	3_prime_UTR	-	-	ENSG00000197586	ENTPD6
Lipids (Low-density lipoprotein, LDL)[Graham, 2021]	rs10455872	G	A	0.113763	0.00273921	3.19e-281	0.0736	intron	-	-	ENSG00000198670	LPA
Lipids (Low-density lipoprotein, LDL)[Graham, 2021]	rs1057868	T	C	0.0115162	0.00152729	7.72e-11	0.2952	missense	554	V/A	ENSG00000127948	POR
Lipids (Low-density lipoprotein, LDL)[Graham, 2021]	rs10832956	T	C	-0.0208132	0.00155842	1.01e-30	0.7167	intron	-	-	ENSG00000179119	SPTY2D1
Lipids (Low-density lipoprotein, LDL)[Graham, 2021]	rs10903129	A	G	-0.0258481	0.00138909	5.23e-58	0.5477	intron	-	-	ENSG00000204178	TMEM57
Lipids (Low-density lipoprotein, LDL)[Graham, 2021]	rs10910522	A	G	-0.0119292	0.00142231	4.6e-13	0.4046	intergenic	-	-	-	RN7SL668P
Lipids (Low-density lipoprotein, LDL)[Graham, 2021]	rs11057841	T	C	0.0218674	0.0020187	9.05e-21	0.169	intron	-	-	ENSG00000073060	SCARB1
Lipids (Low-density lipoprotein, LDL)[Graham, 2021]	rs11167778	T	C	0.0218031	0.00225008	6.23e-17	0.0954	intron	-	-	-	AC005592.2
Lipids (Low-density lipoprotein, LDL)[Graham, 2021]	rs11175540	A	T	0.0260974	0.00284853	2.68e-15	0.0577	upstream	-	-	ENSG00000188906	LRRK2
Lipids (Low-density lipoprotein, LDL)[Graham, 2021]	rs11206517	G	T	0.0888589	0.00371072	7.63e-95	0.0348	intron	-	-	ENSG00000169174	PCSK9
Lipids (Low-density lipoprotein, LDL)[Graham, 2021]	rs11226108	C	G	-0.0142732	0.00180053	7.93e-12	0.1958	intron	-	-	ENSG00000170962	PDGFD
Lipids (Low-density lipoprotein, LDL)[Graham, 2021]	rs1123571	A	G	-0.0109643	0.00142323	2.99e-11	0.4543	5_prime_UTR	-	-	ENSG00000157916	RER1
Lipids (Low-density lipoprotein, LDL)[Graham, 2021]	rs112575086	T	C	-0.0139398	0.0021344	1.75e-08	0.1074	intron	-	-	-	RP11-231C18.3
Lipids (Low-density lipoprotein, LDL)[Graham, 2021]	rs112811239	C	T	-0.0113251	0.00169801	8.68e-09	0.2416	upstream	-	-	ENSG00000055163	CYFIP2
Lipids (Low-density lipoprotein, LDL)[Graham, 2021]	rs112925553	C	T	-0.0265329	0.00409461	2.26e-08	0.0288	intron	-	-	ENSG00000152527	PLEKHH2
Lipids (Low-density lipoprotein, LDL)[Graham, 2021]	rs113313551	G	C	-0.0127	0.00195157	1.97e-08	0.1402	intron	-	-	ENSG00000204634	TBC1D8
Lipids (Low-density lipoprotein, LDL)[Graham, 2021]	rs113330691	A	G	-0.223241	0.00382558	0	0.0229	intron	-	-	ENSG00000142273	CBLC
Lipids (Low-density lipoprotein, LDL)[Graham, 2021]	rs1135908	T	G	0.0130657	0.00200727	1.95e-08	0.1451	synonymous	512	T	ENSG00000011304	PTBP1
Lipids (Low-density lipoprotein, LDL)[Graham, 2021]	rs114165349	C	G	0.0835384	0.00462313	8.37e-55	0.0219	intron	-	-	ENSG00000117713	ARID1A
Lipids (Low-density lipoprotein, LDL)[Graham, 2021]	rs114863007	A	G	-0.0267129	0.00235203	1.13e-22	0.0795	intron	-	-	ENSG00000124562	SNRPC
Lipids (Low-density lipoprotein, LDL)[Graham, 2021]	rs11499828	C	T	0.0165038	0.0022549	2.7e-10	0.0895	upstream	-	-	ENSG00000248144	ADH1C
Lipids (Low-density lipoprotein, LDL)[Graham, 2021]	rs115383270	A	G	0.0193347	0.00274973	1.3e-09	0.0835	intron	-	-	-	RP11-25K21.6
Lipids (Low-density lipoprotein, LDL)[Graham, 2021]	rs115692156	G	A	-0.0749001	0.00737057	1.82e-18	0.0109	intergenic	-	-	-	AC012361.1
Lipids (Low-density lipoprotein, LDL)[Graham, 2021]	rs11591147	T	G	-0.433696	0.005426	0	0.0209	missense	46	L/R	ENSG00000169174	PCSK9
Lipids (Low-density lipoprotein, LDL)[Graham, 2021]	rs11601507	A	C	0.0404129	0.00317615	4.84e-28	0.0676	missense	112	F/V	ENSG00000132256	TRIM5
Lipids (Low-density lipoprotein, LDL)[Graham, 2021]	rs11621792	T	C	0.0219774	0.00142294	1.62e-40	0.4702	intron	-	-	ENSG00000205978	NYNRIN
Lipids (Low-density lipoprotein, LDL)[Graham, 2021]	rs11636087	C	T	0.0144221	0.00154909	9.51e-16	0.332	downstream	-	-	-	AC007950.2
Lipids (Low-density lipoprotein, LDL)[Graham, 2021]	rs116692022	G	A	0.0455428	0.0064595	1.18e-09	0.0119	downstream	-	-	-	RP11-158C21.2
Lipids (Low-density lipoprotein, LDL)[Graham, 2021]	rs11670740	G	A	-0.0266181	0.00166195	1.95e-43	0.2207	intron	-	-	ENSG00000161888	SPC24
Lipids (Low-density lipoprotein, LDL)[Graham, 2021]	rs116734477	T	C	-0.0511426	0.00366166	1.91e-33	0.0288	intron	-	-	ENSG00000213949	ITGA1
Lipids (Low-density lipoprotein, LDL)[Graham, 2021]	rs11673465	C	T	0.0163244	0.00174509	6.95e-16	0.2455	intron	-	-	ENSG00000119574	ZBTB45
Lipids (Low-density lipoprotein, LDL)[Graham, 2021]	rs11673631	C	G	0.0434571	0.00366703	1.53e-24	0.0318	upstream	-	-	-	CTB-171A8.1
Lipids (Low-density lipoprotein, LDL)[Graham, 2021]	rs116858122	T	C	0.0285809	0.00403852	1.02e-09	0.0467	intergenic	-	-	-	MIR148A
Lipids (Low-density lipoprotein, LDL)[Graham, 2021]	rs1169288	C	A	0.0358725	0.0014912	1.07e-95	0.339	missense	27	I/L	ENSG00000135100	HNF1A
Lipids (Low-density lipoprotein, LDL)[Graham, 2021]	rs117139027	A	G	-0.0782787	0.00642262	7.28e-26	0.0199	missense	369	W/R	ENSG00000197892	KIF13B
Lipids (Low-density lipoprotein, LDL)[Graham, 2021]	rs117142879	T	C	0.0560386	0.00558428	4.78e-18	0.0258	downstream	-	-	ENSG00000142273	CBLC
Lipids (Low-density lipoprotein, LDL)[Graham, 2021]	rs11719535	C	T	-0.0118243	0.00163478	4.35e-10	0.7495	intron	-	-	ENSG00000163848	ZNF148
Lipids (Low-density lipoprotein, LDL)[Graham, 2021]	rs117233107	A	G	-0.0459407	0.00599266	3.73e-11	0.0149	intergenic	-	-	-	CCND2-AS1
Lipids (Low-density lipoprotein, LDL)[Graham, 2021]	rs117590445	T	C	-0.037904	0.00587766	2.63e-08	0.0159	downstream	-	-	ENSG00000101187	SLCO4A1
Lipids (Low-density lipoprotein, LDL)[Graham, 2021]	rs117733303	G	A	0.145329	0.00530255	1.24e-123	0.0119	intron	-	-	ENSG00000213071	LPAL2
Lipids (Low-density lipoprotein, LDL)[Graham, 2021]	rs117765227	T	C	-0.031086	0.00415197	1.05e-10	0.0239	intron	-	-	ENSG00000109101	FOXN1
Lipids (Low-density lipoprotein, LDL)[Graham, 2021]	rs11787335	T	C	0.0231214	0.00146651	3.81e-42	0.3767	intron	-	-	ENSG00000261109	PLEC
Lipids (Low-density lipoprotein, LDL)[Graham, 2021]	rs11789603	T	C	0.0235557	0.00232397	2.22e-18	0.0934	intron	-	-	ENSG00000165029	ABCA1
Lipids (Low-density lipoprotein, LDL)[Graham, 2021]	rs11837065	T	C	-0.0111241	0.00147305	7.23e-11	0.4135	intergenic	-	-	-	NR1H4
Lipids (Low-density lipoprotein, LDL)[Graham, 2021]	rs11846704	T	C	-0.0137613	0.00156628	3.43e-14	0.2823	upstream	-	-	ENSG00000165410	CFL2
Lipids (Low-density lipoprotein, LDL)[Graham, 2021]	rs11891554	A	G	-0.0234185	0.00317443	1.95e-10	0.0378	intron	-	-	ENSG00000115241	PPM1G
Lipids (Low-density lipoprotein, LDL)[Graham, 2021]	rs12016920	C	T	-0.0171653	0.00180179	2.03e-16	0.1889	intergenic	-	-	-	LINC00565
Lipids (Low-density lipoprotein, LDL)[Graham, 2021]	rs12055389	T	C	-0.0277593	0.003005	1.58e-15	0.0716	intron	-	-	-	RP1-81D8.4
Lipids (Low-density lipoprotein, LDL)[Graham, 2021]	rs12094989	T	C	-0.0129269	0.00169858	5.15e-11	0.2356	upstream	-	-	ENSG00000224129	DPPA2P2
Lipids (Low-density lipoprotein, LDL)[Graham, 2021]	rs12106385	A	T	-0.0364153	0.00551245	1.2e-08	0.0149	intergenic	-	-	-	AF246928.1
Lipids (Low-density lipoprotein, LDL)[Graham, 2021]	rs12138866	G	A	-0.0240069	0.00365594	1.46e-08	0.0358	intron	-	-	ENSG00000143748	NVL
Lipids (Low-density lipoprotein, LDL)[Graham, 2021]	rs12208357	T	C	0.0644647	0.00269768	1.87e-94	0.0626	missense	61	C/R	ENSG00000175003	SLC22A1
Lipids (Low-density lipoprotein, LDL)[Graham, 2021]	rs12271333	C	A	0.0164797	0.00203348	2.7e-12	0.1382	intron	-	-	ENSG00000132256	TRIM5
Lipids (Low-density lipoprotein, LDL)[Graham, 2021]	rs12306780	T	A	0.0115655	0.00146541	9.78e-12	0.3529	upstream	-	-	ENSG00000257594	GALNT4
Lipids (Low-density lipoprotein, LDL)[Graham, 2021]	rs12445804	A	G	0.0325513	0.00267884	1.02e-25	0.0676	intron	-	-	ENSG00000189067	LITAF
Lipids (Low-density lipoprotein, LDL)[Graham, 2021]	rs12451056	T	C	-0.018873	0.0019604	9.85e-17	0.1491	intron	-	-	ENSG00000087157	PGS1
Lipids (Low-density lipoprotein, LDL)[Graham, 2021]	rs1250259	T	A	-0.0176512	0.00159409	1.25e-21	0.7674	missense	15	L/Q	ENSG00000115414	FN1
Lipids (Low-density lipoprotein, LDL)[Graham, 2021]	rs12533280	T	C	0.0180348	0.00175998	9.44e-19	0.1809	intergenic	-	-	-	RP11-377H23.1
Lipids (Low-density lipoprotein, LDL)[Graham, 2021]	rs12551960	T	C	0.0349877	0.00264871	4.3e-30	0.0944	intron	-	-	ENSG00000137145	DENND4C
Lipids (Low-density lipoprotein, LDL)[Graham, 2021]	rs12603290	T	C	0.0267572	0.00143656	4.07e-58	0.5378	intron	-	-	ENSG00000141279	NPEPPS
Lipids (Low-density lipoprotein, LDL)[Graham, 2021]	rs12614487	T	C	-0.026633	0.0026376	2.97e-18	0.0616	intron	-	-	ENSG00000123612	ACVR1C
Lipids (Low-density lipoprotein, LDL)[Graham, 2021]	rs12657266	C	T	-0.0353193	0.00143731	9.04e-100	0.6471	intergenic	-	-	-	TIMD4
Lipids (Low-density lipoprotein, LDL)[Graham, 2021]	rs12662589	C	G	0.015299	0.00158398	7.83e-17	0.2356	downstream	-	-	ENSG00000124743	KLHL31
Lipids (Low-density lipoprotein, LDL)[Graham, 2021]	rs12691088	A	G	0.177943	0.00472943	3.46e-231	0.0219	intron	-	-	ENSG00000130208	APOC1
Lipids (Low-density lipoprotein, LDL)[Graham, 2021]	rs12693968	A	G	0.0212882	0.00159951	1.59e-30	0.2604	intron	-	-	ENSG00000204217	BMPR2
Lipids (Low-density lipoprotein, LDL)[Graham, 2021]	rs12720796	C	A	0.0692146	0.0049208	6.78e-34	0.0209	intron	-	-	ENSG00000084674	APOB
Lipids (Low-density lipoprotein, LDL)[Graham, 2021]	rs12917376	C	T	-0.0125937	0.00142309	2.25e-14	0.5318	intron	-	-	ENSG00000140506	LMAN1L
Lipids (Low-density lipoprotein, LDL)[Graham, 2021]	rs1292069	C	T	-0.00983617	0.00140296	1.45e-09	0.4374	upstream	-	-	ENSG00000201524	RNU6-450P
Lipids (Low-density lipoprotein, LDL)[Graham, 2021]	rs12943633	T	C	-0.0177676	0.00255433	1.95e-09	0.0686	intron	-	-	ENSG00000161405	IKZF3
Lipids (Low-density lipoprotein, LDL)[Graham, 2021]	rs12949918	C	T	0.00892227	0.00140368	4.15e-08	0.4115	intron	-	-	ENSG00000168610	STAT3
Lipids (Low-density lipoprotein, LDL)[Graham, 2021]	rs12968116	T	C	0.0142034	0.00209432	4.87e-09	0.1123	missense	952	Q/R	ENSG00000081923	ATP8B1
Lipids (Low-density lipoprotein, LDL)[Graham, 2021]	rs12970	A	G	-0.0267765	0.00289824	1.57e-15	0.0706	synonymous	89	K	ENSG00000149591	TAGLN
Lipids (Low-density lipoprotein, LDL)[Graham, 2021]	rs13076933	G	T	-0.0245071	0.00159894	6.32e-40	0.2565	upstream	-	-	ENSG00000132170	PPARG
Lipids (Low-density lipoprotein, LDL)[Graham, 2021]	rs13108218	A	G	0.0182714	0.00146485	5.18e-27	0.6103	intron	-	-	ENSG00000109758	HGFAC
Lipids (Low-density lipoprotein, LDL)[Graham, 2021]	rs13153174	G	C	-0.0107672	0.00168982	3.85e-08	0.2256	intron	-	-	ENSG00000120306	CYSTM1
Lipids (Low-density lipoprotein, LDL)[Graham, 2021]	rs13255048	A	G	0.020952	0.00198805	9.6e-20	0.1431	intergenic	-	-	-	NAT2
Lipids (Low-density lipoprotein, LDL)[Graham, 2021]	rs13268	G	A	-0.0379802	0.00452552	4.44e-13	0.0219	missense	695	H/R	ENSG00000077942	FBLN1
Lipids (Low-density lipoprotein, LDL)[Graham, 2021]	rs13301660	T	C	-0.0156411	0.00156988	8.21e-18	0.2535	intron	-	-	ENSG00000148396	SEC16A
Lipids (Low-density lipoprotein, LDL)[Graham, 2021]	rs13360569	T	C	-0.00977922	0.00140806	2.07e-09	0.5447	intergenic	-	-	-	TIMD4
Lipids (Low-density lipoprotein, LDL)[Graham, 2021]	rs13379043	C	T	-0.0165377	0.00156818	9.09e-20	0.2982	intron	-	-	ENSG00000156030	ELMSAN1
Lipids (Low-density lipoprotein, LDL)[Graham, 2021]	rs1375131	C	T	0.0195868	0.00172675	1.28e-22	0.5109	3_prime_UTR	-	-	ENSG00000121988	ZRANB3
Lipids (Low-density lipoprotein, LDL)[Graham, 2021]	rs138204164	G	C	-0.0145038	0.00206177	1.28e-09	0.1272	intron	-	-	-	RP11-455G16.1
Lipids (Low-density lipoprotein, LDL)[Graham, 2021]	rs138352	T	G	0.0137988	0.00147717	7.63e-16	0.6531	intron	-	-	ENSG00000196236	XPNPEP3
Lipids (Low-density lipoprotein, LDL)[Graham, 2021]	rs138692741	T	C	0.0760029	0.00401265	4.9e-60	0.0338	intron	-	-	ENSG00000104853	CLPTM1
Lipids (Low-density lipoprotein, LDL)[Graham, 2021]	rs141469619	G	A	0.0725318	0.00796181	3.83e-15	0.0109	3_prime_UTR	-	-	ENSG00000160584	SIK3
Lipids (Low-density lipoprotein, LDL)[Graham, 2021]	rs141521383	C	G	0.0374433	0.00500837	1.11e-10	0.0179	downstream	-	-	ENSG00000143126	CELSR2
Lipids (Low-density lipoprotein, LDL)[Graham, 2021]	rs1423527	A	C	0.0653373	0.00141659	0	0.4225	intergenic	-	-	-	CTD-2235C13.2
Lipids (Low-density lipoprotein, LDL)[Graham, 2021]	rs1434282	C	T	-0.0109297	0.00157384	2.07e-09	0.7207	non_coding_transcript_exon	-	-	-	LINC01221
Lipids (Low-density lipoprotein, LDL)[Graham, 2021]	rs144833821	C	T	-0.0498411	0.00760725	1.58e-08	0.0109	intron	-	-	ENSG00000146477	SLC22A3
Lipids (Low-density lipoprotein, LDL)[Graham, 2021]	rs146534110	T	G	0.0760646	0.00664093	4.94e-23	0.0119	intron	-	-	ENSG00000175003	SLC22A1
Lipids (Low-density lipoprotein, LDL)[Graham, 2021]	rs146674238	T	A	0.047162	0.00654042	4.92e-10	0.0199	upstream	-	-	ENSG00000087128	TMPRSS11E
Lipids (Low-density lipoprotein, LDL)[Graham, 2021]	rs147539187	G	C	-0.0230509	0.00276217	6e-13	0.0517	intergenic	-	-	-	AMD1P4
Lipids (Low-density lipoprotein, LDL)[Graham, 2021]	rs147791730	A	G	-0.0290811	0.00417575	1.87e-09	0.0328	5_prime_UTR	-	-	ENSG00000153879	CEBPG
Lipids (Low-density lipoprotein, LDL)[Graham, 2021]	rs148086620	G	A	0.0297385	0.00354558	4.59e-13	0.0408	intron	-	-	ENSG00000140262	TCF12
Lipids (Low-density lipoprotein, LDL)[Graham, 2021]	rs148601586	G	C	0.161672	0.0066786	7.03e-97	0.0119	upstream	-	-	-	NECTIN2
Lipids (Low-density lipoprotein, LDL)[Graham, 2021]	rs148933445	A	G	-0.484713	0.00548632	0	0.0149	intron	-	-	ENSG00000142273	CBLC
Lipids (Low-density lipoprotein, LDL)[Graham, 2021]	rs149314105	T	C	-0.0338636	0.00500413	5.25e-09	0.0348	synonymous	384	A	ENSG00000196620	UGT2B15
Lipids (Low-density lipoprotein, LDL)[Graham, 2021]	rs1497406	A	G	-0.0136287	0.00141025	7.53e-17	0.5656	intergenic	-	-	-	RP11-276H7.3
Lipids (Low-density lipoprotein, LDL)[Graham, 2021]	rs150057262	G	C	-0.162664	0.00732302	7.14e-82	0.0119	upstream	-	-	ENSG00000130287	NCAN
Lipids (Low-density lipoprotein, LDL)[Graham, 2021]	rs150474434	A	G	-0.0423421	0.00238341	4.93e-53	0.0895	upstream	-	-	ENSG00000125629	INSIG2
Lipids (Low-density lipoprotein, LDL)[Graham, 2021]	rs150554721	T	C	-0.0384404	0.00540544	8.46e-10	0.0149	intron	-	-	ENSG00000104853	CLPTM1
Lipids (Low-density lipoprotein, LDL)[Graham, 2021]	rs150688657	A	G	0.0215663	0.00231561	9.29e-16	0.1004	intron	-	-	ENSG00000129245	FXR2
Lipids (Low-density lipoprotein, LDL)[Graham, 2021]	rs151150389	C	T	0.0297667	0.00382611	1.91e-11	0.0229	intron	-	-	ENSG00000147421	HMBOX1
Lipids (Low-density lipoprotein, LDL)[Graham, 2021]	rs1515565	A	G	-0.00927654	0.00139218	8.96e-09	0.5199	synonymous	110	K	ENSG00000257127	CLLU1
Lipids (Low-density lipoprotein, LDL)[Graham, 2021]	rs1556857	C	T	-0.0168848	0.00140839	4.44e-25	0.4085	intron	-	-	ENSG00000111816	FRK
Lipids (Low-density lipoprotein, LDL)[Graham, 2021]	rs1569750	G	A	0.0112846	0.00153404	2.19e-10	0.2833	intron	-	-	ENSG00000124198	ARFGEF2
Lipids (Low-density lipoprotein, LDL)[Graham, 2021]	rs1571791	T	C	0.0138569	0.00143531	8.08e-17	0.5934	intron	-	-	ENSG00000099139	PCSK5
Lipids (Low-density lipoprotein, LDL)[Graham, 2021]	rs1638586	A	G	-0.0195809	0.00257382	5.23e-11	0.0855	intron	-	-	ENSG00000175463	TBC1D10C
Lipids (Low-density lipoprotein, LDL)[Graham, 2021]	rs1689801	A	G	0.0144266	0.00147894	3.87e-17	0.3201	intron	-	-	-	LINC01344
Lipids (Low-density lipoprotein, LDL)[Graham, 2021]	rs17036094	C	A	-0.114341	0.00641661	2.4e-53	0.0139	downstream	-	-	ENSG00000221986	MYBPHL
Lipids (Low-density lipoprotein, LDL)[Graham, 2021]	rs17050272	A	G	-0.0228383	0.00144725	3.22e-42	0.4503	upstream	-	-	-	AC073257.2
Lipids (Low-density lipoprotein, LDL)[Graham, 2021]	rs17101394	A	G	0.0153532	0.00190294	3.37e-12	0.1481	downstream	-	-	-	RP11-804M7.2
Lipids (Low-density lipoprotein, LDL)[Graham, 2021]	rs17217098	A	G	-0.0984095	0.00278692	6.98e-204	0.0646	intron	-	-	ENSG00000105717	PBX4
Lipids (Low-density lipoprotein, LDL)[Graham, 2021]	rs174547	C	T	-0.0429432	0.00145569	6.41e-143	0.3469	intron	-	-	ENSG00000149485	FADS1
Lipids (Low-density lipoprotein, LDL)[Graham, 2021]	rs17476364	C	T	-0.0268457	0.00233191	2.98e-23	0.0994	intron	-	-	ENSG00000156515	HK1
Lipids (Low-density lipoprotein, LDL)[Graham, 2021]	rs17532371	G	C	-0.0193589	0.00271228	7.34e-10	0.0755	5_prime_UTR	-	-	ENSG00000120690	ELF1
Lipids (Low-density lipoprotein, LDL)[Graham, 2021]	rs17580	A	T	0.0498131	0.00361468	1.33e-32	0.0567	missense	288	V/E	ENSG00000197249	SERPINA1
Lipids (Low-density lipoprotein, LDL)[Graham, 2021]	rs17617028	A	G	0.0132543	0.00167534	8.72e-12	0.2097	upstream	-	-	ENSG00000168769	TET2
Lipids (Low-density lipoprotein, LDL)[Graham, 2021]	rs17665178	G	C	-0.0158917	0.00156116	1.59e-18	0.2922	intron	-	-	ENSG00000065308	TRAM2
Lipids (Low-density lipoprotein, LDL)[Graham, 2021]	rs17725246	C	T	0.0427777	0.00178857	1.29e-94	0.1958	upstream	-	-	ENSG00000015520	NPC1L1
Lipids (Low-density lipoprotein, LDL)[Graham, 2021]	rs17776811	A	C	0.00937185	0.00141889	1.2e-08	0.5924	intron	-	-	ENSG00000053254	FOXN3
Lipids (Low-density lipoprotein, LDL)[Graham, 2021]	rs1800562	A	G	-0.0571711	0.00276108	2.17e-71	0.0427	missense	282	Y/C	ENSG00000010704	HFE
Lipids (Low-density lipoprotein, LDL)[Graham, 2021]	rs1800961	T	C	-0.0549493	0.00385026	7.62e-35	0.0368	missense	139	I/T	ENSG00000101076	HNF4A
Lipids (Low-density lipoprotein, LDL)[Graham, 2021]	rs1801689	C	A	0.0908315	0.00428983	1.45e-74	0.0408	missense	325	C/G	ENSG00000091583	APOH
Lipids (Low-density lipoprotein, LDL)[Graham, 2021]	rs1808664	G	A	0.0235655	0.00144442	5.26e-45	0.4026	downstream	-	-	-	CTC-539A10.7
Lipids (Low-density lipoprotein, LDL)[Graham, 2021]	rs1838931	T	C	0.0113437	0.00152716	1.46e-10	0.337	intergenic	-	-	-	RP11-36B6.1
Lipids (Low-density lipoprotein, LDL)[Graham, 2021]	rs1870140	A	G	-0.0124748	0.00192407	2.22e-08	0.8469	intron	-	-	ENSG00000108219	TSPAN14
Lipids (Low-density lipoprotein, LDL)[Graham, 2021]	rs1883711	C	G	0.130754	0.00417363	6.32e-161	0.0398	intergenic	-	-	-	SNORD112
Lipids (Low-density lipoprotein, LDL)[Graham, 2021]	rs1896995	C	T	-0.0121975	0.00141088	8.69e-14	0.5179	intron	-	-	ENSG00000165476	REEP3
Lipids (Low-density lipoprotein, LDL)[Graham, 2021]	rs1963676	C	T	-0.0143783	0.00143027	4.17e-18	0.5815	downstream	-	-	ENSG00000205581	HMGN1
Lipids (Low-density lipoprotein, LDL)[Graham, 2021]	rs1992172	G	A	0.019503	0.00175889	1.1e-21	0.2137	intron	-	-	ENSG00000135968	GCC2
Lipids (Low-density lipoprotein, LDL)[Graham, 2021]	rs2066714	C	T	0.0190072	0.00209648	5.17e-15	0.1352	missense	883	I/M	ENSG00000165029	ABCA1
Lipids (Low-density lipoprotein, LDL)[Graham, 2021]	rs2068888	A	G	-0.0180327	0.00139568	7.31e-29	0.4861	downstream	-	-	ENSG00000095596	CYP26A1
Lipids (Low-density lipoprotein, LDL)[Graham, 2021]	rs208432	C	T	0.0106618	0.00143212	1.33e-10	0.6581	intergenic	-	-	-	N4BP2L2
Lipids (Low-density lipoprotein, LDL)[Graham, 2021]	rs2125345	C	T	-0.0166904	0.00152666	3.98e-21	0.3121	intron	-	-	ENSG00000132478	UNK
Lipids (Low-density lipoprotein, LDL)[Graham, 2021]	rs2232748	C	G	-0.00947648	0.00145968	2.12e-08	0.3618	missense	59	L/V	ENSG00000168894	RNF181
Lipids (Low-density lipoprotein, LDL)[Graham, 2021]	rs2235215	C	T	-0.0318004	0.00148636	4.32e-76	0.337	intron	-	-	ENSG00000007944	MYLIP
Lipids (Low-density lipoprotein, LDL)[Graham, 2021]	rs224424	G	A	-0.0235219	0.0016903	3.26e-33	0.2376	downstream	-	-	ENSG00000125991	ERGIC3
Lipids (Low-density lipoprotein, LDL)[Graham, 2021]	rs2247139	A	G	0.0132285	0.00204579	2.42e-08	0.8787	intron	-	-	ENSG00000158023	WDR66
Lipids (Low-density lipoprotein, LDL)[Graham, 2021]	rs2250751	A	G	-0.0165291	0.00147712	4.67e-22	0.3708	intron	-	-	ENSG00000066084	DIP2B
Lipids (Low-density lipoprotein, LDL)[Graham, 2021]	rs2257885	A	G	0.0123305	0.00162928	6.58e-11	0.2048	intron	-	-	ENSG00000101246	ARFRP1
Lipids (Low-density lipoprotein, LDL)[Graham, 2021]	rs2296288	T	C	-0.0113161	0.00140604	3.8e-12	0.5646	synonymous	182	C	ENSG00000135862	LAMC1
Lipids (Low-density lipoprotein, LDL)[Graham, 2021]	rs2301179	A	G	-0.0158997	0.00139539	8.24e-23	0.5229	3_prime_UTR	-	-	ENSG00000266200	PNLIPRP2
Lipids (Low-density lipoprotein, LDL)[Graham, 2021]	rs2391159	T	C	-0.0234181	0.00171891	6.65e-32	0.8082	downstream	-	-	ENSG00000067208	EVI5
Lipids (Low-density lipoprotein, LDL)[Graham, 2021]	rs2451322	G	A	-0.0106423	0.00142294	1.1e-10	0.5696	intron	-	-	-	RFLNA
Lipids (Low-density lipoprotein, LDL)[Graham, 2021]	rs247617	A	C	-0.0366691	0.00148161	3.53e-101	0.2922	upstream	-	-	-	AC012181.1
Lipids (Low-density lipoprotein, LDL)[Graham, 2021]	rs2519093	T	C	0.0724494	0.00175473	5.8e-278	0.8151	intron	-	-	ENSG00000175164	ABO
Lipids (Low-density lipoprotein, LDL)[Graham, 2021]	rs2617801	C	G	0.0214797	0.00147658	3.9e-36	0.6312	intron	-	-	ENSG00000105523	FAM83E
Lipids (Low-density lipoprotein, LDL)[Graham, 2021]	rs2618566	G	T	0.040212	0.00151102	1.11e-116	0.6163	intergenic	-	-	-	AL035045.1
Lipids (Low-density lipoprotein, LDL)[Graham, 2021]	rs2642438	A	G	-0.0268921	0.00152599	3.25e-52	0.7217	missense	165	T/A	ENSG00000186205	MARC1
Lipids (Low-density lipoprotein, LDL)[Graham, 2021]	rs267733	G	A	-0.0187116	0.00190325	2.2e-17	0.1382	missense	166	D/G	ENSG00000143412	ANXA9
Lipids (Low-density lipoprotein, LDL)[Graham, 2021]	rs2706381	T	C	-0.0195199	0.00175196	7.01e-22	0.2097	intron	-	-	ENSG00000197536	C5orf56
Lipids (Low-density lipoprotein, LDL)[Graham, 2021]	rs2737245	T	G	-0.0253718	0.00155136	3.24e-45	0.2416	intron	-	-	ENSG00000104447	TRPS1
Lipids (Low-density lipoprotein, LDL)[Graham, 2021]	rs2740488	C	A	-0.0249217	0.00158221	4.55e-42	0.2465	intron	-	-	ENSG00000165029	ABCA1
Lipids (Low-density lipoprotein, LDL)[Graham, 2021]	rs2792751	T	C	0.023866	0.00153005	2.74e-41	0.6918	missense	43	I/V	ENSG00000119927	GPAM
Lipids (Low-density lipoprotein, LDL)[Graham, 2021]	rs28375625	A	C	-0.00909575	0.00140542	2.35e-08	0.5527	intron	-	-	ENSG00000166262	FAM227B
Lipids (Low-density lipoprotein, LDL)[Graham, 2021]	rs2840354	T	C	0.011566	0.00177873	2.02e-08	0.1769	downstream	-	-	ENSG00000154845	PPP4R1
Lipids (Low-density lipoprotein, LDL)[Graham, 2021]	rs28497720	T	C	-0.0175436	0.00159642	2.5e-21	0.2604	intron	-	-	ENSG00000138823	MTTP
Lipids (Low-density lipoprotein, LDL)[Graham, 2021]	rs28498684	A	G	0.0131553	0.00141998	1.31e-15	0.5875	intergenic	-	-	-	BNC2
Lipids (Low-density lipoprotein, LDL)[Graham, 2021]	rs28601761	G	C	-0.0649002	0.00141888	0	0.4076	intron	-	-	-	RP11-136O12.2
Lipids (Low-density lipoprotein, LDL)[Graham, 2021]	rs28615248	C	T	0.0244134	0.00175688	4.02e-33	0.161	intergenic	-	-	-	SEC11B
Lipids (Low-density lipoprotein, LDL)[Graham, 2021]	rs28811342	C	T	0.0125833	0.0017499	5.49e-10	0.2078	upstream	-	-	ENSG00000131899	LLGL1
Lipids (Low-density lipoprotein, LDL)[Graham, 2021]	rs28929474	T	C	0.0527623	0.00518309	1.59e-18	0.0169	missense	366	K/E	ENSG00000197249	SERPINA1
Lipids (Low-density lipoprotein, LDL)[Graham, 2021]	rs2936512	T	C	-0.0119104	0.00148144	4.01e-12	0.6889	intron	-	-	ENSG00000155189	AGPAT5
Lipids (Low-density lipoprotein, LDL)[Graham, 2021]	rs2970901	T	G	0.00969091	0.00140968	3e-09	0.4742	upstream	-	-	ENSG00000163586	FABP1
Lipids (Low-density lipoprotein, LDL)[Graham, 2021]	rs3010275	G	T	-0.0183321	0.001703	1.57e-20	0.2008	intron	-	-	-	CTC-347C20.1
Lipids (Low-density lipoprotein, LDL)[Graham, 2021]	rs3184504	T	C	-0.0234144	0.00139369	1.29e-47	0.5358	missense	262	W/R	ENSG00000111252	SH2B3
Lipids (Low-density lipoprotein, LDL)[Graham, 2021]	rs34042070	G	C	0.0572597	0.00176304	8.53e-173	0.2018	intron	-	-	ENSG00000261701	HPR
Lipids (Low-density lipoprotein, LDL)[Graham, 2021]	rs342467	T	C	-0.0101553	0.00141921	6.65e-10	0.6083	intron	-	-	ENSG00000172493	AFF1
Lipids (Low-density lipoprotein, LDL)[Graham, 2021]	rs34707604	C	T	0.0317679	0.00186917	1.09e-48	0.2227	downstream	-	-	-	RP11-1267H10.3
Lipids (Low-density lipoprotein, LDL)[Graham, 2021]	rs34752362	A	G	-0.00964234	0.00141299	3.91e-09	0.4523	intron	-	-	ENSG00000119596	YLPM1
Lipids (Low-density lipoprotein, LDL)[Graham, 2021]	rs35081008	T	C	-0.0308607	0.0019307	2.86e-43	0.1531	intron	-	-	ENSG00000181894	ZNF329
Lipids (Low-density lipoprotein, LDL)[Graham, 2021]	rs35271870	C	T	-0.11706	0.00251606	0	0.0736	intron	-	-	ENSG00000031698	SARS
Lipids (Low-density lipoprotein, LDL)[Graham, 2021]	rs352942	A	G	-0.0104223	0.00163487	3.79e-08	0.2416	downstream	-	-	ENSG00000160867	FGFR4
Lipids (Low-density lipoprotein, LDL)[Graham, 2021]	rs35313547	C	T	-0.0143684	0.00189893	6.63e-11	0.173	missense	255	V/A	ENSG00000269343	ZNF587B
Lipids (Low-density lipoprotein, LDL)[Graham, 2021]	rs35358959	A	G	-0.105083	0.00255489	7.4e-276	0.0835	synonymous	170	N	ENSG00000134222	PSRC1
Lipids (Low-density lipoprotein, LDL)[Graham, 2021]	rs35468353	G	A	0.0118798	0.00143087	7.85e-13	0.3688	downstream	-	-	ENSG00000103496	STX4
Lipids (Low-density lipoprotein, LDL)[Graham, 2021]	rs35570186	A	G	0.0263949	0.00393271	7e-09	0.0577	intergenic	-	-	-	MAFB
Lipids (Low-density lipoprotein, LDL)[Graham, 2021]	rs35882350	G	A	0.0181651	0.00162585	5.41e-22	0.2515	intron	-	-	ENSG00000139044	B4GALNT3
Lipids (Low-density lipoprotein, LDL)[Graham, 2021]	rs375972689	G	T	0.223974	0.00677945	9.98e-179	0.0268	intron	-	-	-	NECTIN2
Lipids (Low-density lipoprotein, LDL)[Graham, 2021]	rs3780181	G	A	-0.0358747	0.0027624	3.83e-29	0.0527	intron	-	-	ENSG00000147852	VLDLR
Lipids (Low-density lipoprotein, LDL)[Graham, 2021]	rs3814365	T	C	-0.0137336	0.00141565	5.73e-17	0.5577	synonymous	992	P	ENSG00000173166	RAPH1
Lipids (Low-density lipoprotein, LDL)[Graham, 2021]	rs3820897	T	C	0.0159195	0.00176923	8.24e-15	0.7813	upstream	-	-	ENSG00000118004	COLEC11
Lipids (Low-density lipoprotein, LDL)[Graham, 2021]	rs3823376	T	C	0.0121551	0.00147356	1.1e-12	0.4672	intron	-	-	ENSG00000227647	HCG9
Lipids (Low-density lipoprotein, LDL)[Graham, 2021]	rs389877	G	C	-0.0122054	0.00182561	7.99e-09	0.8181	intron	-	-	ENSG00000100979	PLTP
Lipids (Low-density lipoprotein, LDL)[Graham, 2021]	rs3935011	C	T	0.00893719	0.00140019	3.64e-08	0.4851	intron	-	-	ENSG00000143653	SCCPDH
Lipids (Low-density lipoprotein, LDL)[Graham, 2021]	rs41280463	A	G	-0.0152278	0.00185837	1.55e-12	0.1322	intron	-	-	ENSG00000109654	TRIM2
Lipids (Low-density lipoprotein, LDL)[Graham, 2021]	rs4234798	T	G	-0.0110259	0.00141946	2.05e-11	0.6312	intron	-	-	ENSG00000184985	SORCS2
Lipids (Low-density lipoprotein, LDL)[Graham, 2021]	rs4299376	G	T	0.0700085	0.00150787	0	0.6928	intron	-	-	ENSG00000143921	ABCG8
Lipids (Low-density lipoprotein, LDL)[Graham, 2021]	rs4307732	A	G	0.047985	0.00221699	7.86e-78	0.1064	intron	-	-	ENSG00000110080	ST3GAL4
Lipids (Low-density lipoprotein, LDL)[Graham, 2021]	rs4374942	C	T	0.0199517	0.00255281	1.55e-11	0.1014	intergenic	-	-	-	RP11-1430O6.1
Lipids (Low-density lipoprotein, LDL)[Graham, 2021]	rs4390169	A	G	0.0119697	0.00138496	8.84e-14	0.5219	intron	-	-	ENSG00000169242	EFNA1
Lipids (Low-density lipoprotein, LDL)[Graham, 2021]	rs440677	G	A	0.0208848	0.00146027	5.5e-35	0.6292	intron	-	-	ENSG00000197256	KANK2
Lipids (Low-density lipoprotein, LDL)[Graham, 2021]	rs4465730	A	G	0.0146047	0.00167914	6.16e-14	0.7515	intron	-	-	ENSG00000055917	PUM2
Lipids (Low-density lipoprotein, LDL)[Graham, 2021]	rs4671050	T	G	-0.0223969	0.0015036	8.34e-38	0.3519	intron	-	-	ENSG00000115504	EHBP1
Lipids (Low-density lipoprotein, LDL)[Graham, 2021]	rs4714035	A	G	-0.0110456	0.00139643	8.8e-12	0.5348	intergenic	-	-	-	RPL12P2
Lipids (Low-density lipoprotein, LDL)[Graham, 2021]	rs4788817	C	T	0.0117675	0.0014469	2.26e-12	0.3479	intergenic	-	-	-	RP11-432I5.2
Lipids (Low-density lipoprotein, LDL)[Graham, 2021]	rs4807570	A	G	-0.011545	0.00171066	5.78e-09	0.1998	intron	-	-	ENSG00000064932	SBNO2
Lipids (Low-density lipoprotein, LDL)[Graham, 2021]	rs4946713	A	C	-0.0112055	0.00139973	4.94e-12	0.4543	intergenic	-	-	-	RN7SKP211
Lipids (Low-density lipoprotein, LDL)[Graham, 2021]	rs523118	T	G	-0.0144134	0.00177081	2.17e-12	0.7694	upstream	-	-	ENSG00000114054	PCCB
Lipids (Low-density lipoprotein, LDL)[Graham, 2021]	rs525767	A	G	0.00982307	0.00146487	7.21e-09	0.6471	intron	-	-	ENSG00000002834	LASP1
Lipids (Low-density lipoprotein, LDL)[Graham, 2021]	rs553427	C	T	-0.0403134	0.00140727	6.99e-135	0.5149	intron	-	-	-	RP4-781K5.7
Lipids (Low-density lipoprotein, LDL)[Graham, 2021]	rs55696093	G	A	0.0382032	0.0017054	3.09e-83	0.1899	intron	-	-	ENSG00000105877	DNAH11
Lipids (Low-density lipoprotein, LDL)[Graham, 2021]	rs55714927	T	C	-0.0349154	0.00183132	8.31e-61	0.1839	synonymous	89	K	ENSG00000141505	ASGR1
Lipids (Low-density lipoprotein, LDL)[Graham, 2021]	rs55732372	A	G	0.0173547	0.0026697	2.04e-08	0.1024	intron	-	-	ENSG00000004399	PLXND1
Lipids (Low-density lipoprotein, LDL)[Graham, 2021]	rs55921103	G	T	-0.0126185	0.00147847	1.78e-13	0.6402	intron	-	-	ENSG00000187098	MITF
Lipids (Low-density lipoprotein, LDL)[Graham, 2021]	rs56118251	G	A	0.0136844	0.00188919	4.11e-10	0.1849	intergenic	-	-	-	PLD1
Lipids (Low-density lipoprotein, LDL)[Graham, 2021]	rs56294298	A	G	-0.0183291	0.00261275	1.42e-09	0.0895	intron	-	-	ENSG00000106948	AKNA
Lipids (Low-density lipoprotein, LDL)[Graham, 2021]	rs564449	T	G	0.0267236	0.00218062	3.93e-26	0.8907	3_prime_UTR	-	-	ENSG00000130427	EPO
Lipids (Low-density lipoprotein, LDL)[Graham, 2021]	rs56801166	G	A	0.015503	0.00239421	2.31e-08	0.1163	intron	-	-	ENSG00000179588	ZFPM1
Lipids (Low-density lipoprotein, LDL)[Graham, 2021]	rs5746498	C	T	0.0133001	0.00169736	1.37e-11	0.7435	intron	-	-	ENSG00000243156	MICAL3
Lipids (Low-density lipoprotein, LDL)[Graham, 2021]	rs5752963	A	G	0.0267521	0.00365516	2.7e-10	0.0427	intron	-	-	ENSG00000100325	ASCC2
Lipids (Low-density lipoprotein, LDL)[Graham, 2021]	rs5755688	A	G	0.0136768	0.00145715	5.56e-16	0.659	intron	-	-	ENSG00000100281	HMGXB4
Lipids (Low-density lipoprotein, LDL)[Graham, 2021]	rs6022851	T	C	0.0115658	0.0014229	2.33e-12	0.4264	intergenic	-	-	-	BCAS1
Lipids (Low-density lipoprotein, LDL)[Graham, 2021]	rs603424	A	G	0.0158621	0.0018835	3.69e-13	0.1968	intron	-	-	ENSG00000107593	PKD2L1
Lipids (Low-density lipoprotein, LDL)[Graham, 2021]	rs60847460	T	C	-0.0181506	0.00198944	3.49e-15	0.1402	intergenic	-	-	-	GPAM
Lipids (Low-density lipoprotein, LDL)[Graham, 2021]	rs6090040	A	C	0.0143197	0.00147233	4.79e-17	0.5258	intron	-	-	ENSG00000171703	TCEA2
Lipids (Low-density lipoprotein, LDL)[Graham, 2021]	rs6093446	A	G	0.0242104	0.00156171	8.34e-41	0.2624	intron	-	-	ENSG00000124181	PLCG1
Lipids (Low-density lipoprotein, LDL)[Graham, 2021]	rs61754230	T	C	0.0491427	0.00574339	1.55e-13	0.0169	missense	224	F/S	ENSG00000080371	RAB21
Lipids (Low-density lipoprotein, LDL)[Graham, 2021]	rs61798348	T	A	-0.0344506	0.00518045	9.58e-09	0.0229	intron	-	-	ENSG00000065135	GNAI3
Lipids (Low-density lipoprotein, LDL)[Graham, 2021]	rs61882680	T	C	-0.0279637	0.00410924	4.31e-09	0.0308	intron	-	-	ENSG00000149091	DGKZ
Lipids (Low-density lipoprotein, LDL)[Graham, 2021]	rs61886346	T	C	-0.0192465	0.00291427	1.21e-08	0.0527	intron	-	-	ENSG00000173145	NOC3L
Lipids (Low-density lipoprotein, LDL)[Graham, 2021]	rs62070652	T	C	0.0134136	0.00157535	2.03e-13	0.2873	intron	-	-	ENSG00000176208	ATAD5
Lipids (Low-density lipoprotein, LDL)[Graham, 2021]	rs62119267	C	A	-0.224779	0.004926	0	0.0139	intron	-	-	ENSG00000216588	IGSF23
Lipids (Low-density lipoprotein, LDL)[Graham, 2021]	rs62120366	A	C	0.00961951	0.00146255	1.39e-08	0.3549	upstream	-	-	ENSG00000254858	MPV17L2
Lipids (Low-density lipoprotein, LDL)[Graham, 2021]	rs62122481	A	C	0.0705091	0.00145513	0	0.3012	intergenic	-	-	-	RP11-116D2.1
Lipids (Low-density lipoprotein, LDL)[Graham, 2021]	rs62419249	A	G	0.0121051	0.00140411	1.02e-13	0.4622	intergenic	-	-	-	snoU13
Lipids (Low-density lipoprotein, LDL)[Graham, 2021]	rs62509311	T	A	-0.0152619	0.00156162	3.38e-17	0.2575	intron	-	-	ENSG00000154589	LY96
Lipids (Low-density lipoprotein, LDL)[Graham, 2021]	rs6431630	A	G	0.0241194	0.00225665	2.91e-20	0.1183	intron	-	-	ENSG00000244474	UGT1A4
Lipids (Low-density lipoprotein, LDL)[Graham, 2021]	rs6441313	A	G	0.0125638	0.00141675	1.98e-14	0.5159	intron	-	-	ENSG00000068885	IFT80
Lipids (Low-density lipoprotein, LDL)[Graham, 2021]	rs6478851	A	G	-0.0131604	0.00163805	4.14e-12	0.2435	intron	-	-	ENSG00000107021	TBC1D13
Lipids (Low-density lipoprotein, LDL)[Graham, 2021]	rs6602909	C	T	0.0211903	0.00151305	1.28e-33	0.3628	intron	-	-	ENSG00000183087	GAS6
Lipids (Low-density lipoprotein, LDL)[Graham, 2021]	rs6682862	A	G	-0.0137009	0.00188331	3.45e-10	0.1561	intron	-	-	ENSG00000120341	SEC16B
Lipids (Low-density lipoprotein, LDL)[Graham, 2021]	rs6689	G	A	0.0389564	0.0018946	2.01e-70	0.2286	3_prime_UTR	-	-	ENSG00000206302	HLA-DQB1
Lipids (Low-density lipoprotein, LDL)[Graham, 2021]	rs6709904	G	A	-0.0472382	0.00220718	3.85e-76	0.1123	intron	-	-	ENSG00000143921	ABCG8
Lipids (Low-density lipoprotein, LDL)[Graham, 2021]	rs67269656	T	C	-0.0103803	0.00157377	1.26e-08	0.2316	splice_region	-	-	-	LINC01814
Lipids (Low-density lipoprotein, LDL)[Graham, 2021]	rs67890964	C	T	-0.0182605	0.0014752	1.26e-26	0.3837	intron	-	-	-	RP11-505K9.4
Lipids (Low-density lipoprotein, LDL)[Graham, 2021]	rs6792725	A	G	0.015304	0.00156248	2.88e-17	0.671	intron	-	-	ENSG00000151090	THRB
Lipids (Low-density lipoprotein, LDL)[Graham, 2021]	rs686958	T	A	0.0115423	0.00181318	3.96e-08	0.8231	intron	-	-	ENSG00000166035	LIPC
Lipids (Low-density lipoprotein, LDL)[Graham, 2021]	rs6869845	C	T	-0.0167463	0.00139999	5.66e-25	0.5885	intergenic	-	-	-	CTD-2169H9.1
Lipids (Low-density lipoprotein, LDL)[Graham, 2021]	rs693668	G	A	-0.0564582	0.00146234	2.55e-243	0.6252	intron	-	-	ENSG00000169174	PCSK9
Lipids (Low-density lipoprotein, LDL)[Graham, 2021]	rs6967728	A	G	-0.0179411	0.00183651	3.48e-17	0.8131	intron	-	-	ENSG00000164713	BRI3
Lipids (Low-density lipoprotein, LDL)[Graham, 2021]	rs6992869	C	T	0.0102426	0.00143561	7.46e-10	0.3976	intron	-	-	-	LINC01301
Lipids (Low-density lipoprotein, LDL)[Graham, 2021]	rs704	A	G	0.018865	0.00138898	1.02e-31	0.4493	missense	400	M/T	ENSG00000109072	VTN
Lipids (Low-density lipoprotein, LDL)[Graham, 2021]	rs7108486	C	T	-0.0322033	0.00457976	1.3e-09	0.0219	intergenic	-	-	-	TRIM5
Lipids (Low-density lipoprotein, LDL)[Graham, 2021]	rs7124487	T	C	-0.011576	0.00182058	4.11e-08	0.1968	intron	-	-	ENSG00000205531	NAP1L4
Lipids (Low-density lipoprotein, LDL)[Graham, 2021]	rs71311871	G	A	-0.0379602	0.00252076	1.33e-38	0.0835	upstream	-	-	ENSG00000168291	PDHB
Lipids (Low-density lipoprotein, LDL)[Graham, 2021]	rs7157399	T	C	-0.0253853	0.00200506	8.85e-28	0.8688	intron	-	-	ENSG00000258644	SYNJ2BP-COX16
Lipids (Low-density lipoprotein, LDL)[Graham, 2021]	rs7202323	G	T	-0.0228745	0.00166334	1.78e-32	0.2306	intergenic	-	-	-	PMFBP1
Lipids (Low-density lipoprotein, LDL)[Graham, 2021]	rs72631343	G	C	-0.0438838	0.00206407	3.65e-75	0.1272	intron	-	-	ENSG00000154263	ABCA10
Lipids (Low-density lipoprotein, LDL)[Graham, 2021]	rs72663045	G	T	0.0403007	0.00503784	5.12e-12	0.0219	intron	-	-	-	RP11-692D12.1
Lipids (Low-density lipoprotein, LDL)[Graham, 2021]	rs72701754	T	A	0.0091812	0.00143827	3.63e-08	0.4095	intergenic	-	-	-	RP11-290F5.2
Lipids (Low-density lipoprotein, LDL)[Graham, 2021]	rs7283156	T	C	0.0148968	0.00222372	7.46e-09	0.1243	intron	-	-	ENSG00000156304	SCAF4
Lipids (Low-density lipoprotein, LDL)[Graham, 2021]	rs72836561	T	C	-0.0297626	0.0040428	2.12e-10	0.0358	missense	82	C/R	ENSG00000161649	CD300LG
Lipids (Low-density lipoprotein, LDL)[Graham, 2021]	rs72902579	C	T	-0.0974863	0.0036918	6.59e-115	0.0368	intergenic	-	-	-	APOB
Lipids (Low-density lipoprotein, LDL)[Graham, 2021]	rs7300192	A	G	0.0134682	0.00146867	2.52e-15	0.6233	intron	-	-	ENSG00000050438	SLC4A8
Lipids (Low-density lipoprotein, LDL)[Graham, 2021]	rs73015007	A	G	-0.0757301	0.00164194	0	0.2465	intergenic	-	-	-	SMARCA4
Lipids (Low-density lipoprotein, LDL)[Graham, 2021]	rs73075609	T	C	0.0479201	0.00475232	3.31e-18	0.0149	intron	-	-	ENSG00000125772	GPCPD1
Lipids (Low-density lipoprotein, LDL)[Graham, 2021]	rs73147887	G	C	0.0158654	0.00178832	1.94e-14	0.2117	intron	-	-	ENSG00000203880	PCMTD2
Lipids (Low-density lipoprotein, LDL)[Graham, 2021]	rs7326145	A	C	-0.010164	0.00154374	1.34e-08	0.3211	intron	-	-	ENSG00000134871	COL4A2
Lipids (Low-density lipoprotein, LDL)[Graham, 2021]	rs7327867	G	A	0.0198561	0.00139678	1.38e-34	0.5159	intron	-	-	ENSG00000139618	BRCA2
Lipids (Low-density lipoprotein, LDL)[Graham, 2021]	rs7330899	A	G	0.0143148	0.00161093	1.76e-14	0.2624	downstream	-	-	ENSG00000088451	TGDS
Lipids (Low-density lipoprotein, LDL)[Graham, 2021]	rs7404072	C	T	-0.0102936	0.00155156	1.04e-08	0.7217	upstream	-	-	ENSG00000140836	ZFHX3
Lipids (Low-density lipoprotein, LDL)[Graham, 2021]	rs74090765	G	T	0.0144654	0.00183467	1.02e-11	0.162	intron	-	-	ENSG00000185591	SP1
Lipids (Low-density lipoprotein, LDL)[Graham, 2021]	rs74341202	A	G	-0.0425579	0.00322656	5.22e-30	0.0517	intron	-	-	ENSG00000138246	DNAJC13
Lipids (Low-density lipoprotein, LDL)[Graham, 2021]	rs7512010	A	T	-0.0182638	0.00179491	1.64e-18	0.1769	downstream	-	-	-	RP11-443B7.3
Lipids (Low-density lipoprotein, LDL)[Graham, 2021]	rs7534572	C	G	-0.0428825	0.00154102	2.17e-127	0.7744	intron	-	-	ENSG00000116641	DOCK7
Lipids (Low-density lipoprotein, LDL)[Graham, 2021]	rs7544869	A	T	-0.0122329	0.00141112	7.44e-14	0.5457	intergenic	-	-	-	U8
Lipids (Low-density lipoprotein, LDL)[Graham, 2021]	rs75588192	A	G	0.0164726	0.0021227	2.15e-11	0.1382	downstream	-	-	ENSG00000269676	MUC8
Lipids (Low-density lipoprotein, LDL)[Graham, 2021]	rs75667995	C	T	-0.0291431	0.00273128	3.37e-20	0.0726	intergenic	-	-	-	KRAS
Lipids (Low-density lipoprotein, LDL)[Graham, 2021]	rs76643124	A	G	-0.0289355	0.00450465	2.98e-08	0.0408	intergenic	-	-	-	SLC2A6
Lipids (Low-density lipoprotein, LDL)[Graham, 2021]	rs76710528	C	T	0.0330586	0.00281031	3.32e-24	0.0686	intron	-	-	ENSG00000152527	PLEKHH2
Lipids (Low-density lipoprotein, LDL)[Graham, 2021]	rs76933614	C	T	0.0231794	0.00267339	7.37e-14	0.0666	intron	-	-	ENSG00000135597	REPS1
Lipids (Low-density lipoprotein, LDL)[Graham, 2021]	rs77370158	G	A	0.0298349	0.00268623	9.41e-22	0.0696	upstream	-	-	-	LDAH
Lipids (Low-density lipoprotein, LDL)[Graham, 2021]	rs77542162	G	A	0.18313	0.00508432	4.77e-212	0.0109	missense	1359	C/R	ENSG00000154262	ABCA6
Lipids (Low-density lipoprotein, LDL)[Graham, 2021]	rs77631946	A	C	-0.0187374	0.00246206	5.15e-11	0.1004	upstream	-	-	ENSG00000167771	RCOR2
Lipids (Low-density lipoprotein, LDL)[Graham, 2021]	rs77960347	G	A	0.0699399	0.00619973	2.17e-22	0.0159	missense	396	N/S	ENSG00000101670	LIPG
Lipids (Low-density lipoprotein, LDL)[Graham, 2021]	rs78058190	A	G	0.0239644	0.00360947	1.01e-08	0.0626	upstream	-	-	ENSG00000115592	PRKAG3
Lipids (Low-density lipoprotein, LDL)[Graham, 2021]	rs7808613	G	C	0.011275	0.00163494	2.68e-09	0.2286	upstream	-	-	ENSG00000122641	INHBA
Lipids (Low-density lipoprotein, LDL)[Graham, 2021]	rs78186330	A	G	0.0163391	0.00176585	1.42e-15	0.2247	intergenic	-	-	-	C17orf58
Lipids (Low-density lipoprotein, LDL)[Graham, 2021]	rs78643851	T	G	0.0348153	0.00538983	2.5e-08	0.9821	intergenic	-	-	-	FGF3
Lipids (Low-density lipoprotein, LDL)[Graham, 2021]	rs7864568	A	G	-0.0155516	0.00155864	7.37e-18	0.674	intergenic	-	-	-	RP11-470F18.1
Lipids (Low-density lipoprotein, LDL)[Graham, 2021]	rs7903259	G	C	0.0163158	0.00142246	4.3e-23	0.4523	non_coding_transcript_exon	-	-	ENSG00000229124	VIM-AS1
Lipids (Low-density lipoprotein, LDL)[Graham, 2021]	rs7904973	G	T	-0.0209679	0.00140615	6.97e-38	0.6014	intron	-	-	ENSG00000119965	C10orf88
Lipids (Low-density lipoprotein, LDL)[Graham, 2021]	rs79391862	C	A	-0.0639367	0.00532487	3.76e-25	0.0169	intergenic	-	-	-	WDR72
Lipids (Low-density lipoprotein, LDL)[Graham, 2021]	rs79623641	A	G	-0.0179333	0.00282587	4.36e-08	0.0686	intergenic	-	-	-	PDS5A
Lipids (Low-density lipoprotein, LDL)[Graham, 2021]	rs79644791	G	A	-0.0370537	0.00428697	8.8e-14	0.0378	intron	-	-	ENSG00000132170	PPARG
Lipids (Low-density lipoprotein, LDL)[Graham, 2021]	rs799157	T	C	0.0317878	0.00387352	1.43e-12	0.9493	synonymous	253	S	ENSG00000009950	MLXIPL
Lipids (Low-density lipoprotein, LDL)[Graham, 2021]	rs80098465	A	G	-0.0363822	0.00389864	8.15e-16	0.0358	intron	-	-	-	RP11-90C4.1
Lipids (Low-density lipoprotein, LDL)[Graham, 2021]	rs8029797	A	T	-0.00949676	0.00149208	3.98e-08	0.3171	intron	-	-	ENSG00000140479	PCSK6
Lipids (Low-density lipoprotein, LDL)[Graham, 2021]	rs8139142	C	T	-0.0135048	0.00201931	7.9e-09	0.1889	intron	-	-	ENSG00000185651	UBE2L3
Lipids (Low-density lipoprotein, LDL)[Graham, 2021]	rs8681	A	G	-0.0112195	0.00159831	1.39e-09	0.7863	3_prime_UTR	-	-	ENSG00000126107	HECTD3
Lipids (Low-density lipoprotein, LDL)[Graham, 2021]	rs896311	G	A	-0.0165774	0.00152682	7.38e-21	0.6928	intergenic	-	-	-	CTD-2227E11.1
Lipids (Low-density lipoprotein, LDL)[Graham, 2021]	rs9297994	G	A	0.0355062	0.00146485	3.99e-97	0.6322	intergenic	-	-	-	CYP7A1
Lipids (Low-density lipoprotein, LDL)[Graham, 2021]	rs9398815	C	T	-0.010412	0.00142557	2.94e-10	0.4732	intergenic	-	-	-	RPS4XP9
Lipids (Low-density lipoprotein, LDL)[Graham, 2021]	rs9399137	C	T	-0.0255597	0.00158355	4.35e-44	0.2624	intron	-	-	ENSG00000112339	HBS1L
Lipids (Low-density lipoprotein, LDL)[Graham, 2021]	rs9410207	C	T	-0.0200359	0.00282853	9.85e-10	0.0517	intergenic	-	-	-	MIR4289
Lipids (Low-density lipoprotein, LDL)[Graham, 2021]	rs9496567	A	G	-0.0209744	0.00164372	3.42e-28	0.2376	intergenic	-	-	-	PRDX2P4
Lipids (Low-density lipoprotein, LDL)[Graham, 2021]	rs954680	C	G	-0.0123572	0.0015382	4.16e-12	0.7028	intron	-	-	ENSG00000179833	SERTAD2
Lipids (Low-density lipoprotein, LDL)[Graham, 2021]	rs9592980	G	A	-0.0095033	0.00142143	7.99e-09	0.5646	intergenic	-	-	-	RNY1P5
Lipids (Low-density lipoprotein, LDL)[Graham, 2021]	rs9615108	C	G	-0.00978761	0.00144914	5.62e-09	0.5905	synonymous	144	V	ENSG00000100376	FAM118A
Lipids (Low-density lipoprotein, LDL)[Graham, 2021]	rs964184	G	C	0.0552411	0.00201933	3.52e-123	0.838	3_prime_UTR	-	-	-	ZPR1
Lipids (Low-density lipoprotein, LDL)[Graham, 2021]	rs9653945	A	G	-0.012963	0.00145387	1.43e-14	0.3847	non_coding_transcript_exon	-	-	-	RP11-372E1.4
Lipids (Low-density lipoprotein, LDL)[Graham, 2021]	rs969075	T	C	-0.0147326	0.00149902	2.25e-17	0.6799	intergenic	-	-	-	AL035045.1
Lipids (Low-density lipoprotein, LDL)[Graham, 2021]	rs9837149	C	G	0.0188877	0.0019215	2.23e-17	0.1471	intron	-	-	ENSG00000114030	KPNA1
Lipids (Low-density lipoprotein, LDL)[Graham, 2021]	rs9837622	A	T	-0.0370846	0.00270523	2.79e-32	0.0924	intron	-	-	ENSG00000153551	CMTM7
Lipids (Low-density lipoprotein, LDL)[Graham, 2021]	rs9987289	A	G	-0.0598584	0.00239036	1.55e-103	0.9254	intron	-	-	-	RP11-115J16.1
Lipids (High-density lipoprotein, HDL)[Graham, 2021]	rs10049088	T	C	0.0211283	0.00141853	6.56e-30	0.3837	upstream	-	-	-	LINC02029
Lipids (High-density lipoprotein, HDL)[Graham, 2021]	rs1007041	T	A	-0.010785	0.0014396	1.1e-08	0.4612	intron	-	-	ENSG00000263074	ARSG
Lipids (High-density lipoprotein, HDL)[Graham, 2021]	rs1007766	G	A	0.0117497	0.0013918	1.2e-10	0.4811	downstream	-	-	ENSG00000146540	C7orf50
Lipids (High-density lipoprotein, HDL)[Graham, 2021]	rs10229792	A	G	-0.0118447	0.00145649	5.54e-10	0.3857	intergenic	-	-	-	WNT2
Lipids (High-density lipoprotein, HDL)[Graham, 2021]	rs10242866	T	C	-0.02315	0.00141783	1.33e-35	0.4016	3_prime_UTR	-	-	ENSG00000071189	SNX13
Lipids (High-density lipoprotein, HDL)[Graham, 2021]	rs10273527	T	G	0.0118801	0.00164368	3.53e-08	0.2873	intron	-	-	ENSG00000146963	C7orf55-LUC7L2
Lipids (High-density lipoprotein, HDL)[Graham, 2021]	rs1047891	A	C	-0.0164194	0.00150676	9.43e-17	0.3012	missense	1412	N/T	ENSG00000021826	CPS1
Lipids (High-density lipoprotein, HDL)[Graham, 2021]	rs1051613	G	A	-0.0133651	0.00140571	4.11e-13	0.5278	intron	-	-	ENSG00000127419	TMEM175
Lipids (High-density lipoprotein, HDL)[Graham, 2021]	rs1054787	C	G	-0.0181091	0.0018985	3.45e-13	0.1382	intron	-	-	ENSG00000125844	RRBP1
Lipids (High-density lipoprotein, HDL)[Graham, 2021]	rs10786114	C	T	-0.0229704	0.00209605	6.33e-17	0.8688	intergenic	-	-	-	FFAR4
Lipids (High-density lipoprotein, HDL)[Graham, 2021]	rs10826337	A	G	-0.0117207	0.00141311	2.51e-10	0.4354	downstream	-	-	ENSG00000165449	SLC16A9
Lipids (High-density lipoprotein, HDL)[Graham, 2021]	rs10838684	G	A	0.0419489	0.00150491	2.59e-100	0.2982	intron	-	-	ENSG00000025434	NR1H3
Lipids (High-density lipoprotein, HDL)[Graham, 2021]	rs10864727	A	G	-0.0512387	0.00140582	4.32e-170	0.6093	intron	-	-	ENSG00000143641	GALNT2
Lipids (High-density lipoprotein, HDL)[Graham, 2021]	rs10891054	A	C	0.0164975	0.00150561	6.4e-17	0.6958	intron	-	-	ENSG00000149289	ZC3H12C
Lipids (High-density lipoprotein, HDL)[Graham, 2021]	rs10913570	A	C	0.0181662	0.00138062	1.06e-23	0.4622	intergenic	-	-	-	C1orf220
Lipids (High-density lipoprotein, HDL)[Graham, 2021]	rs10947433	A	G	0.0214638	0.0029311	2.33e-08	0.0765	3_prime_UTR	-	-	ENSG00000161896	IP6K3
Lipids (High-density lipoprotein, HDL)[Graham, 2021]	rs11031791	T	A	-0.0115235	0.00140988	4.54e-10	0.3907	intron	-	-	ENSG00000183242	WT1-AS
Lipids (High-density lipoprotein, HDL)[Graham, 2021]	rs11045172	C	A	0.0265875	0.00173495	1.45e-31	0.1928	intergenic	-	-	-	RP11-284H19.1
Lipids (High-density lipoprotein, HDL)[Graham, 2021]	rs11045237	C	A	0.0126706	0.00167758	8.36e-09	0.2157	intron	-	-	ENSG00000172572	PDE3A
Lipids (High-density lipoprotein, HDL)[Graham, 2021]	rs11065979	T	C	-0.0183163	0.00142004	7.71e-23	0.4394	intergenic	-	-	-	BRAP
Lipids (High-density lipoprotein, HDL)[Graham, 2021]	rs1107850	A	G	-0.0132386	0.00138071	2.6e-13	0.4483	upstream	-	-	ENSG00000266059	RN7SL140P
Lipids (High-density lipoprotein, HDL)[Graham, 2021]	rs11154887	T	A	-0.0121952	0.00142309	6.3e-11	0.5606	intron	-	-	ENSG00000197442	MAP3K5
Lipids (High-density lipoprotein, HDL)[Graham, 2021]	rs11158858	G	T	-0.0105913	0.00144017	2.03e-08	0.3658	intron	-	-	ENSG00000258644	SYNJ2BP-COX16
Lipids (High-density lipoprotein, HDL)[Graham, 2021]	rs11171739	C	T	0.0111703	0.00139418	9.89e-10	0.5855	upstream	-	-	ENSG00000065361	ERBB3
Lipids (High-density lipoprotein, HDL)[Graham, 2021]	rs111933537	C	A	0.026116	0.0025913	1.5e-14	0.0944	intron	-	-	ENSG00000139726	DENR
Lipids (High-density lipoprotein, HDL)[Graham, 2021]	rs11218736	T	C	0.0223314	0.00160376	2.39e-26	0.2575	upstream	-	-	ENSG00000154127	UBASH3B
Lipids (High-density lipoprotein, HDL)[Graham, 2021]	rs112201728	T	C	-0.0271389	0.00268017	1.13e-14	0.0596	intron	-	-	ENSG00000175003	SLC22A1
Lipids (High-density lipoprotein, HDL)[Graham, 2021]	rs11231694	C	G	-0.0401783	0.00299854	1.61e-24	0.0716	intron	-	-	ENSG00000133315	MACROD1
Lipids (High-density lipoprotein, HDL)[Graham, 2021]	rs11254464	C	T	0.0140662	0.00142002	4.17e-14	0.4573	upstream	-	-	ENSG00000026025	VIM
Lipids (High-density lipoprotein, HDL)[Graham, 2021]	rs1133483	G	C	0.0112836	0.00139756	7.36e-10	0.5755	non_coding_transcript_exon	-	-	-	RP11-696N14.1
Lipids (High-density lipoprotein, HDL)[Graham, 2021]	rs115464783	T	C	-0.0603886	0.00841833	4.46e-08	0.0487	intron	-	-	ENSG00000165029	ABCA1
Lipids (High-density lipoprotein, HDL)[Graham, 2021]	rs1154988	T	A	0.0260492	0.00167695	2.2e-32	0.7714	upstream	-	-	-	RP11-463H24.1
Lipids (High-density lipoprotein, HDL)[Graham, 2021]	rs115912456	G	A	0.0287502	0.00342512	1.53e-10	0.0487	intron	-	-	ENSG00000038427	VCAN
Lipids (High-density lipoprotein, HDL)[Graham, 2021]	rs11632618	A	G	0.0996229	0.00277216	2.05e-165	0.0736	intron	-	-	ENSG00000166035	LIPC
Lipids (High-density lipoprotein, HDL)[Graham, 2021]	rs11646205	T	A	-0.0197569	0.00140945	1.11e-26	0.499	intron	-	-	ENSG00000102934	PLLP
Lipids (High-density lipoprotein, HDL)[Graham, 2021]	rs1168124	C	T	-0.0122399	0.00148193	2.98e-10	0.6948	intron	-	-	ENSG00000116641	DOCK7
Lipids (High-density lipoprotein, HDL)[Graham, 2021]	rs116843064	A	G	0.214779	0.00494778	2.13e-240	0.0258	missense	40	K/E	ENSG00000167772	ANGPTL4
Lipids (High-density lipoprotein, HDL)[Graham, 2021]	rs11688682	C	G	0.0177778	0.00180355	5.54e-14	0.2674	intergenic	-	-	-	AC073257.1
Lipids (High-density lipoprotein, HDL)[Graham, 2021]	rs11694828	A	G	0.0145721	0.00144206	1.28e-14	0.4811	intron	-	-	ENSG00000135917	SLC19A3
Lipids (High-density lipoprotein, HDL)[Graham, 2021]	rs11706926	A	G	-0.0126115	0.00139048	4.58e-12	0.5447	intron	-	-	ENSG00000168016	TRANK1
Lipids (High-density lipoprotein, HDL)[Graham, 2021]	rs11759230	C	A	-0.0173729	0.00145291	7.49e-20	0.3549	intron	-	-	ENSG00000203799	CCDC162P
Lipids (High-density lipoprotein, HDL)[Graham, 2021]	rs11762784	A	G	0.0299962	0.00140741	2.01e-59	0.4493	intergenic	-	-	-	KLF14
Lipids (High-density lipoprotein, HDL)[Graham, 2021]	rs117649635	G	C	-0.023684	0.00326045	3.01e-08	0.0636	intron	-	-	ENSG00000160828	STAG3L2
Lipids (High-density lipoprotein, HDL)[Graham, 2021]	rs11789603	T	C	0.063725	0.00230617	1.31e-98	0.0934	intron	-	-	ENSG00000165029	ABCA1
Lipids (High-density lipoprotein, HDL)[Graham, 2021]	rs11870735	T	C	-0.0156151	0.00181389	5.16e-11	0.1938	intron	-	-	ENSG00000141252	VPS53
Lipids (High-density lipoprotein, HDL)[Graham, 2021]	rs11905856	G	A	0.016531	0.00181535	3.77e-12	0.2028	intron	-	-	ENSG00000196562	SULF2
Lipids (High-density lipoprotein, HDL)[Graham, 2021]	rs12031785	C	T	0.0163018	0.00139476	4.88e-19	0.5855	intergenic	-	-	-	RP11-95P13.2
Lipids (High-density lipoprotein, HDL)[Graham, 2021]	rs12103674	C	T	-0.0224947	0.00260165	4.25e-11	0.0596	intron	-	-	ENSG00000131748	STARD3
Lipids (High-density lipoprotein, HDL)[Graham, 2021]	rs12154436	A	G	-0.0139363	0.00175701	1.45e-09	0.17	intergenic	-	-	-	GIMAP6
Lipids (High-density lipoprotein, HDL)[Graham, 2021]	rs12234017	G	A	0.0163739	0.00158234	2.95e-15	0.2445	intron	-	-	ENSG00000145779	TNFAIP8
Lipids (High-density lipoprotein, HDL)[Graham, 2021]	rs12358424	G	T	-0.0256025	0.00244639	1.43e-15	0.0865	intergenic	-	-	-	RP11-90B22.1
Lipids (High-density lipoprotein, HDL)[Graham, 2021]	rs12366872	C	G	0.043415	0.00234974	4.2e-45	0.1034	intron	-	-	ENSG00000139697	SBNO1
Lipids (High-density lipoprotein, HDL)[Graham, 2021]	rs1240811	T	C	0.011396	0.00148576	4.9e-09	0.3221	intergenic	-	-	-	RP1-151F17.2
Lipids (High-density lipoprotein, HDL)[Graham, 2021]	rs12453576	T	C	-0.0132616	0.00182331	2.89e-08	0.1799	intron	-	-	-	LINC01975
Lipids (High-density lipoprotein, HDL)[Graham, 2021]	rs12453682	C	T	-0.0281792	0.00153106	9.08e-45	0.6869	upstream	-	-	ENSG00000171532	NEUROD2
Lipids (High-density lipoprotein, HDL)[Graham, 2021]	rs12460012	C	T	-0.0136602	0.00150729	4.76e-12	0.2952	splice_acceptor	-	-	-	AC006272.2
Lipids (High-density lipoprotein, HDL)[Graham, 2021]	rs12485478	G	A	-0.0536649	0.00421086	2.46e-22	0.0388	intron	-	-	ENSG00000132170	PPARG
Lipids (High-density lipoprotein, HDL)[Graham, 2021]	rs12549603	A	G	-0.019313	0.00153164	6.73e-22	0.2744	intergenic	-	-	-	RP11-136O12.2
Lipids (High-density lipoprotein, HDL)[Graham, 2021]	rs12624640	A	G	-0.0179233	0.00141817	5.43e-22	0.4304	intron	-	-	ENSG00000078747	ITCH
Lipids (High-density lipoprotein, HDL)[Graham, 2021]	rs12888955	G	A	-0.0130983	0.00144429	4.6e-12	0.6571	intron	-	-	ENSG00000131323	TRAF3
Lipids (High-density lipoprotein, HDL)[Graham, 2021]	rs12928099	A	C	0.0181148	0.00151748	8.61e-20	0.2883	intron	-	-	ENSG00000179889	PDXDC1
Lipids (High-density lipoprotein, HDL)[Graham, 2021]	rs12931143	C	T	-0.0120075	0.00143819	1.91e-10	0.4245	intron	-	-	ENSG00000172530	BANP
Lipids (High-density lipoprotein, HDL)[Graham, 2021]	rs12940636	C	T	0.0115518	0.00145409	1.37e-09	0.3419	3_prime_UTR	-	-	ENSG00000108924	HLF
Lipids (High-density lipoprotein, HDL)[Graham, 2021]	rs12957708	G	A	0.0238448	0.00193295	5e-21	0.1561	intergenic	-	-	-	RP11-813F20.2
Lipids (High-density lipoprotein, HDL)[Graham, 2021]	rs13066793	G	A	0.0180945	0.00245326	1.85e-08	0.0865	intron	-	-	ENSG00000206538	VGLL3
Lipids (High-density lipoprotein, HDL)[Graham, 2021]	rs13076933	G	T	-0.0132144	0.00158927	2.27e-10	0.2565	upstream	-	-	ENSG00000132170	PPARG
Lipids (High-density lipoprotein, HDL)[Graham, 2021]	rs13107325	T	C	-0.0827466	0.00277092	7.67e-115	0.0795	missense	391	T/A	ENSG00000138821	SLC39A8
Lipids (High-density lipoprotein, HDL)[Graham, 2021]	rs13159670	A	G	-0.0117331	0.00160988	2.71e-08	0.7386	intron	-	-	ENSG00000214944	ARHGEF28
Lipids (High-density lipoprotein, HDL)[Graham, 2021]	rs1317840	A	C	0.0104291	0.00140974	1.67e-08	0.5557	intron	-	-	-	RP11-344J7.3
Lipids (High-density lipoprotein, HDL)[Graham, 2021]	rs1318175	T	C	-0.0629051	0.00187174	6.35e-145	0.1849	intron	-	-	ENSG00000128918	ALDH1A2
Lipids (High-density lipoprotein, HDL)[Graham, 2021]	rs13303368	G	C	0.0110648	0.00152652	3.23e-08	0.5994	missense	520	E/Q	-	PERM1
Lipids (High-density lipoprotein, HDL)[Graham, 2021]	rs13379043	C	T	0.0187991	0.00155787	3.44e-20	0.2982	intron	-	-	ENSG00000156030	ELMSAN1
Lipids (High-density lipoprotein, HDL)[Graham, 2021]	rs13389219	T	C	0.0290173	0.00140455	6.06e-56	0.4354	intron	-	-	ENSG00000082438	COBLL1
Lipids (High-density lipoprotein, HDL)[Graham, 2021]	rs137991784	A	G	0.0157389	0.0021342	1.86e-08	0.1093	intron	-	-	ENSG00000167601	AXL
Lipids (High-density lipoprotein, HDL)[Graham, 2021]	rs140201358	G	C	-0.0586188	0.00613164	3.06e-13	0.0139	missense	252	N/K	ENSG00000177666	PNPLA2
Lipids (High-density lipoprotein, HDL)[Graham, 2021]	rs1412234	C	T	-0.0125588	0.00148344	1.07e-10	0.3082	intron	-	-	ENSG00000174482	LINGO2
Lipids (High-density lipoprotein, HDL)[Graham, 2021]	rs141469619	G	A	-0.209314	0.0078753	2.24e-91	0.0109	3_prime_UTR	-	-	ENSG00000160584	SIK3
Lipids (High-density lipoprotein, HDL)[Graham, 2021]	rs1425485	T	C	0.0185608	0.00164077	6.22e-18	0.2555	3_prime_UTR	-	-	ENSG00000145431	PDGFC
Lipids (High-density lipoprotein, HDL)[Graham, 2021]	rs1438588	A	G	0.0117196	0.00143526	4.72e-10	0.6203	intron	-	-	ENSG00000037749	MFAP3
Lipids (High-density lipoprotein, HDL)[Graham, 2021]	rs144164168	T	C	-0.0468036	0.00496074	6.18e-13	0.0239	intron	-	-	ENSG00000101473	ACOT8
Lipids (High-density lipoprotein, HDL)[Graham, 2021]	rs144311893	T	C	0.0870566	0.00508566	5.82e-39	0.0149	downstream	-	-	ENSG00000130208	APOC1
Lipids (High-density lipoprotein, HDL)[Graham, 2021]	rs145904381	C	T	0.0508605	0.00641839	1.5e-09	0.0179	intron	-	-	ENSG00000163141	BNIPL
Lipids (High-density lipoprotein, HDL)[Graham, 2021]	rs147050466	T	C	0.0429291	0.00498594	5.13e-11	0.0169	intron	-	-	ENSG00000141627	DYM
Lipids (High-density lipoprotein, HDL)[Graham, 2021]	rs147627829	A	G	-0.0465573	0.00385967	3.56e-20	0.0219	intron	-	-	ENSG00000270800	RPS10-NUDT3
Lipids (High-density lipoprotein, HDL)[Graham, 2021]	rs149074578	A	C	-0.0525463	0.00455268	1.33e-18	0.0318	intergenic	-	-	-	MMP9
Lipids (High-density lipoprotein, HDL)[Graham, 2021]	rs151235402	T	C	-0.0676011	0.00553802	1.27e-20	0.0169	intergenic	-	-	-	TCF15
Lipids (High-density lipoprotein, HDL)[Graham, 2021]	rs1516725	T	C	-0.0300388	0.00204187	3.21e-29	0.8618	intron	-	-	ENSG00000244405	ETV5
Lipids (High-density lipoprotein, HDL)[Graham, 2021]	rs1534696	C	A	-0.0158296	0.00141952	1.81e-17	0.5606	intron	-	-	ENSG00000086300	SNX10
Lipids (High-density lipoprotein, HDL)[Graham, 2021]	rs154255	C	T	0.0101966	0.00137997	1.74e-08	0.5109	intron	-	-	-	C5orf67
Lipids (High-density lipoprotein, HDL)[Graham, 2021]	rs1601933	T	C	-0.0733168	0.00145061	0	0.4553	intron	-	-	ENSG00000128918	ALDH1A2
Lipids (High-density lipoprotein, HDL)[Graham, 2021]	rs1650527	T	C	-0.0206524	0.00164361	9.33e-22	0.2356	intergenic	-	-	-	RP11-32D16.1
Lipids (High-density lipoprotein, HDL)[Graham, 2021]	rs1652343	C	T	0.0130372	0.00137986	5.74e-13	0.4751	intron	-	-	ENSG00000141458	NPC1
Lipids (High-density lipoprotein, HDL)[Graham, 2021]	rs1661052	G	A	-0.0260638	0.00245756	6e-16	0.9115	intron	-	-	ENSG00000110628	SLC22A18
Lipids (High-density lipoprotein, HDL)[Graham, 2021]	rs1664781	G	A	0.0144373	0.00148264	1.11e-13	0.6968	intron	-	-	ENSG00000185305	ARL15
Lipids (High-density lipoprotein, HDL)[Graham, 2021]	rs1689797	A	C	-0.0260934	0.00147195	1.17e-41	0.3221	intron	-	-	-	LINC01344
Lipids (High-density lipoprotein, HDL)[Graham, 2021]	rs17049712	T	C	-0.0120282	0.00151647	1.45e-09	0.2674	intron	-	-	ENSG00000233723	LINC01122
Lipids (High-density lipoprotein, HDL)[Graham, 2021]	rs17326656	T	G	-0.0162522	0.00164376	4.65e-14	0.2197	intron	-	-	ENSG00000068781	STON1-GTF2A1L
Lipids (High-density lipoprotein, HDL)[Graham, 2021]	rs174564	G	A	-0.0458541	0.00144647	3.65e-129	0.3529	intron	-	-	ENSG00000134824	FADS2
Lipids (High-density lipoprotein, HDL)[Graham, 2021]	rs17585887	T	C	-0.0210868	0.00139129	6.54e-31	0.5726	intergenic	-	-	-	LINC01625
Lipids (High-density lipoprotein, HDL)[Graham, 2021]	rs1767141	A	C	-0.0226049	0.00239923	6.65e-13	0.9185	intron	-	-	ENSG00000204219	TCEA3
Lipids (High-density lipoprotein, HDL)[Graham, 2021]	rs17875416	G	A	0.0302703	0.0021178	1.13e-27	0.1133	intergenic	-	-	-	ADRB1
Lipids (High-density lipoprotein, HDL)[Graham, 2021]	rs1800961	T	C	-0.133595	0.00381998	9.12e-157	0.0368	missense	139	I/T	ENSG00000101076	HNF4A
Lipids (High-density lipoprotein, HDL)[Graham, 2021]	rs1802539	A	G	0.0130999	0.00176564	1.52e-08	0.1978	5_prime_UTR	-	-	ENSG00000155096	AZIN1
Lipids (High-density lipoprotein, HDL)[Graham, 2021]	rs1943977	A	G	-0.0754744	0.00182055	1.9e-219	0.835	upstream	-	-	ENSG00000267444	SMUG1P1
Lipids (High-density lipoprotein, HDL)[Graham, 2021]	rs1955512	G	A	-0.0102855	0.00143493	4.57e-08	0.5537	intron	-	-	ENSG00000151320	AKAP6
Lipids (High-density lipoprotein, HDL)[Graham, 2021]	rs2023967	A	G	-0.0169226	0.00163822	3.3e-15	0.2286	intergenic	-	-	-	SEC14L4
Lipids (High-density lipoprotein, HDL)[Graham, 2021]	rs2062545	G	A	0.0517236	0.0033416	3.62e-32	0.9513	intron	-	-	ENSG00000205358	MT1H
Lipids (High-density lipoprotein, HDL)[Graham, 2021]	rs2066714	C	T	0.0451623	0.00208279	1.92e-61	0.1352	missense	883	I/M	ENSG00000165029	ABCA1
Lipids (High-density lipoprotein, HDL)[Graham, 2021]	rs2070512	C	A	-0.036325	0.00170617	2.67e-59	0.1938	intron	-	-	ENSG00000185651	UBE2L3
Lipids (High-density lipoprotein, HDL)[Graham, 2021]	rs2071887	A	T	-0.0114053	0.00147376	3.57e-09	0.3668	3_prime_UTR	-	-	ENSG00000100196	KDELR3
Lipids (High-density lipoprotein, HDL)[Graham, 2021]	rs2113260	T	C	0.011127	0.00151874	2.29e-08	0.6779	intron	-	-	-	CTD-3088G3.8
Lipids (High-density lipoprotein, HDL)[Graham, 2021]	rs2155308	G	A	-0.0120928	0.00141812	7.81e-11	0.3767	intron	-	-	ENSG00000149571	KIRREL3
Lipids (High-density lipoprotein, HDL)[Graham, 2021]	rs2167750	T	C	-0.0190136	0.00137788	6.61e-26	0.4891	intron	-	-	ENSG00000138640	FAM13A
Lipids (High-density lipoprotein, HDL)[Graham, 2021]	rs2218584	C	T	0.011805	0.00140199	1.34e-10	0.5915	downstream	-	-	ENSG00000266200	PNLIPRP2
Lipids (High-density lipoprotein, HDL)[Graham, 2021]	rs2236263	A	T	0.0119324	0.0014901	1.01e-09	0.7058	5_prime_UTR	-	-	ENSG00000185650	ZFP36L1
Lipids (High-density lipoprotein, HDL)[Graham, 2021]	rs2240921	T	C	0.0262069	0.00215283	1.62e-20	0.1044	synonymous	97	D	ENSG00000162267	ITIH3
Lipids (High-density lipoprotein, HDL)[Graham, 2021]	rs2241770	C	T	-0.0874121	0.00238429	4.52e-172	0.1014	intron	-	-	ENSG00000102900	NUP93
Lipids (High-density lipoprotein, HDL)[Graham, 2021]	rs2243616	G	T	0.0124677	0.00147148	1.03e-10	0.6421	intron	-	-	ENSG00000241388	HNF1A-AS1
Lipids (High-density lipoprotein, HDL)[Graham, 2021]	rs2254069	A	G	-0.0167006	0.00211643	1.76e-09	0.1143	intergenic	-	-	-	RPL19P16
Lipids (High-density lipoprotein, HDL)[Graham, 2021]	rs2269340	C	T	-0.0251164	0.00260284	1.84e-13	0.0915	intron	-	-	ENSG00000116337	AMPD2
Lipids (High-density lipoprotein, HDL)[Graham, 2021]	rs2288912	G	C	0.0362658	0.00138631	1.4e-88	0.4861	intron	-	-	ENSG00000224916	APOC4-APOC2
Lipids (High-density lipoprotein, HDL)[Graham, 2021]	rs2297402	T	C	-0.0652481	0.00455146	7.89e-28	0.0219	intron	-	-	ENSG00000165029	ABCA1
Lipids (High-density lipoprotein, HDL)[Graham, 2021]	rs2305637	T	C	-0.0200748	0.0018464	1.11e-16	0.2038	missense	2054	F/S	ENSG00000160796	NBEAL2
Lipids (High-density lipoprotein, HDL)[Graham, 2021]	rs2306363	T	G	0.0201555	0.00174614	1.32e-18	0.1988	5_prime_UTR	-	-	ENSG00000213445	SIPA1
Lipids (High-density lipoprotein, HDL)[Graham, 2021]	rs2307111	C	T	0.0161161	0.00141122	3.02e-18	0.3956	missense	36	H/R	ENSG00000152359	POC5
Lipids (High-density lipoprotein, HDL)[Graham, 2021]	rs2338104	C	G	-0.0283678	0.0013828	3.45e-55	0.5427	intron	-	-	ENSG00000110906	KCTD10
Lipids (High-density lipoprotein, HDL)[Graham, 2021]	rs235314	C	T	0.0176913	0.00139501	3.93e-22	0.5328	missense	87	T/A	ENSG00000183255	PTTG1IP
Lipids (High-density lipoprotein, HDL)[Graham, 2021]	rs2376583	A	T	-0.0294916	0.00137437	3.28e-60	0.5109	intron	-	-	ENSG00000087157	PGS1
Lipids (High-density lipoprotein, HDL)[Graham, 2021]	rs2455850	A	C	-0.0136177	0.00151429	6.92e-12	0.6909	intron	-	-	ENSG00000206560	ANKRD28
Lipids (High-density lipoprotein, HDL)[Graham, 2021]	rs2494747	G	T	0.0260436	0.00148633	9.7e-41	0.6103	intron	-	-	ENSG00000142208	AKT1
Lipids (High-density lipoprotein, HDL)[Graham, 2021]	rs2519093	T	C	0.0169995	0.00174306	1.02e-13	0.8151	intron	-	-	ENSG00000175164	ABO
Lipids (High-density lipoprotein, HDL)[Graham, 2021]	rs2534600	A	C	-0.0115486	0.00143301	7.9e-10	0.5398	intron	-	-	ENSG00000227191	TRGC2
Lipids (High-density lipoprotein, HDL)[Graham, 2021]	rs254	G	C	0.100389	0.00194787	0	0.1521	intron	-	-	ENSG00000175445	LPL
Lipids (High-density lipoprotein, HDL)[Graham, 2021]	rs2540949	T	A	0.0164761	0.00142071	9.1e-19	0.3867	intron	-	-	ENSG00000011523	CEP68
Lipids (High-density lipoprotein, HDL)[Graham, 2021]	rs254559	A	C	-0.0109635	0.00139773	2.19e-09	0.4095	intron	-	-	ENSG00000224186	C5orf66
Lipids (High-density lipoprotein, HDL)[Graham, 2021]	rs2613496	T	C	0.0141294	0.0017951	1.93e-09	0.826	intergenic	-	-	-	NEGR1
Lipids (High-density lipoprotein, HDL)[Graham, 2021]	rs2642438	A	G	-0.0271768	0.00151587	1.44e-42	0.7217	missense	165	T/A	ENSG00000186205	MARC1
Lipids (High-density lipoprotein, HDL)[Graham, 2021]	rs267738	G	T	0.0223838	0.00168682	4.44e-24	0.1909	missense	115	E/A	ENSG00000143418	CERS2
Lipids (High-density lipoprotein, HDL)[Graham, 2021]	rs2683521	A	G	-0.013584	0.00140798	1.85e-13	0.4612	intron	-	-	ENSG00000185591	SP1
Lipids (High-density lipoprotein, HDL)[Graham, 2021]	rs2700908	C	T	-0.0126261	0.001418	1.11e-11	0.3956	intron	-	-	ENSG00000122547	EEPD1
Lipids (High-density lipoprotein, HDL)[Graham, 2021]	rs2740488	C	A	-0.0689666	0.00157162	1.27e-245	0.2465	intron	-	-	ENSG00000165029	ABCA1
Lipids (High-density lipoprotein, HDL)[Graham, 2021]	rs275182	G	A	0.0146602	0.00186648	2.09e-09	0.159	intron	-	-	-	RP11-624L4.1
Lipids (High-density lipoprotein, HDL)[Graham, 2021]	rs2792751	T	C	0.0306446	0.00151917	2.03e-53	0.6918	missense	43	I/V	ENSG00000119927	GPAM
Lipids (High-density lipoprotein, HDL)[Graham, 2021]	rs28362673	A	G	-0.0467615	0.0045331	3.6e-15	0.0159	intergenic	-	-	-	HCG23
Lipids (High-density lipoprotein, HDL)[Graham, 2021]	rs28432336	G	A	0.0152791	0.00144298	6.67e-16	0.3678	intron	-	-	ENSG00000172493	AFF1
Lipids (High-density lipoprotein, HDL)[Graham, 2021]	rs28481675	T	G	0.0201685	0.00224536	7.32e-12	0.1113	intron	-	-	ENSG00000141293	SKAP1
Lipids (High-density lipoprotein, HDL)[Graham, 2021]	rs28535178	C	G	-0.0138453	0.0018185	6.35e-09	0.1541	intron	-	-	ENSG00000066629	EML1
Lipids (High-density lipoprotein, HDL)[Graham, 2021]	rs28583584	A	G	-0.0254357	0.00289972	2.22e-11	0.0686	intron	-	-	ENSG00000133027	PEMT
Lipids (High-density lipoprotein, HDL)[Graham, 2021]	rs28650790	T	C	-0.0302227	0.00178037	2.41e-38	0.1779	intron	-	-	-	C5orf67
Lipids (High-density lipoprotein, HDL)[Graham, 2021]	rs2925979	T	C	-0.0347222	0.00149747	5.38e-70	0.7117	intron	-	-	ENSG00000153815	CMIP
Lipids (High-density lipoprotein, HDL)[Graham, 2021]	rs2941657	A	G	0.0105831	0.00139657	7.47e-09	0.5666	intron	-	-	ENSG00000169946	ZFPM2
Lipids (High-density lipoprotein, HDL)[Graham, 2021]	rs2943645	C	T	0.0372461	0.0014305	9.09e-88	0.6243	intergenic	-	-	-	AC068138.1
Lipids (High-density lipoprotein, HDL)[Graham, 2021]	rs2954038	C	A	-0.0425786	0.00150519	2.99e-103	0.674	intron	-	-	-	RP11-136O12.2
Lipids (High-density lipoprotein, HDL)[Graham, 2021]	rs34246353	C	T	-0.0249181	0.00235384	6.77e-16	0.1074	intron	-	-	ENSG00000140396	NCOA2
Lipids (High-density lipoprotein, HDL)[Graham, 2021]	rs34409228	T	C	0.0282762	0.00210412	1.18e-24	0.1093	intron	-	-	ENSG00000146540	C7orf50
Lipids (High-density lipoprotein, HDL)[Graham, 2021]	rs34855406	C	G	-0.0137686	0.00155619	1.49e-11	0.2575	upstream	-	-	ENSG00000131470	PSMC3IP
Lipids (High-density lipoprotein, HDL)[Graham, 2021]	rs34931250	T	C	-0.0502261	0.0029695	4.44e-38	0.0497	splice_region	-	-	ENSG00000141338	ABCA8
Lipids (High-density lipoprotein, HDL)[Graham, 2021]	rs35137994	T	C	0.0439765	0.00297353	1.64e-29	0.0646	5_prime_UTR	-	-	ENSG00000167772	ANGPTL4
Lipids (High-density lipoprotein, HDL)[Graham, 2021]	rs35374654	T	A	0.020508	0.00172162	1.03e-19	0.2584	intron	-	-	ENSG00000058866	DGKG
Lipids (High-density lipoprotein, HDL)[Graham, 2021]	rs35662434	G	A	0.0151227	0.00173239	2.77e-11	0.1789	intron	-	-	ENSG00000087128	TMPRSS11E
Lipids (High-density lipoprotein, HDL)[Graham, 2021]	rs367070	G	A	0.0555795	0.00168623	1.79e-139	0.1799	upstream	-	-	-	AC010518.3
Lipids (High-density lipoprotein, HDL)[Graham, 2021]	rs3732356	G	T	0.0300666	0.00277828	1.53e-16	0.9423	intron	-	-	ENSG00000144852	NR1I2
Lipids (High-density lipoprotein, HDL)[Graham, 2021]	rs3739020	G	T	0.01843	0.00174024	6.59e-16	0.3728	intron	-	-	ENSG00000076003	MCM6
Lipids (High-density lipoprotein, HDL)[Graham, 2021]	rs3747973	A	G	-0.0156362	0.00141729	3.93e-17	0.5895	downstream	-	-	ENSG00000069275	NUCKS1
Lipids (High-density lipoprotein, HDL)[Graham, 2021]	rs3754749	G	A	0.0132228	0.00183726	4.03e-08	0.173	intron	-	-	ENSG00000091428	RAPGEF4
Lipids (High-density lipoprotein, HDL)[Graham, 2021]	rs3768321	T	G	-0.0443841	0.00177404	3.51e-81	0.1879	intron	-	-	ENSG00000090621	PABPC4
Lipids (High-density lipoprotein, HDL)[Graham, 2021]	rs3803800	A	G	-0.0189566	0.00166775	4.33e-18	0.7674	missense	176	N/S	ENSG00000248871	TNFSF12-TNFSF13
Lipids (High-density lipoprotein, HDL)[Graham, 2021]	rs3808460	T	C	-0.0325051	0.00139391	8.96e-71	0.5805	intron	-	-	ENSG00000104447	TRPS1
Lipids (High-density lipoprotein, HDL)[Graham, 2021]	rs3814883	T	C	-0.0127004	0.00141221	6.91e-12	0.4602	synonymous	453	S	ENSG00000149930	TAOK2
Lipids (High-density lipoprotein, HDL)[Graham, 2021]	rs3825667	T	A	-0.0152946	0.00174577	2.35e-11	0.8091	intron	-	-	ENSG00000053254	FOXN3
Lipids (High-density lipoprotein, HDL)[Graham, 2021]	rs3862948	A	C	-0.012452	0.00163363	6.1e-09	0.2406	upstream	-	-	-	RP11-383G10.1
Lipids (High-density lipoprotein, HDL)[Graham, 2021]	rs3900595	G	T	0.0205401	0.00211429	1.26e-13	0.1252	intron	-	-	ENSG00000262489	RRAS2
Lipids (High-density lipoprotein, HDL)[Graham, 2021]	rs41272086	A	G	-0.0576994	0.00228606	1.37e-82	0.0855	intron	-	-	ENSG00000198670	LPA
Lipids (High-density lipoprotein, HDL)[Graham, 2021]	rs42125	G	A	-0.045477	0.00553833	3.77e-10	0.0258	intergenic	-	-	-	Y_RNA
Lipids (High-density lipoprotein, HDL)[Graham, 2021]	rs429358	C	T	-0.0861765	0.00192642	3.65e-255	0.1551	missense	130	C/R	ENSG00000130203	APOE
Lipids (High-density lipoprotein, HDL)[Graham, 2021]	rs4418728	T	G	0.0194771	0.00138768	9.57e-27	0.4871	downstream	-	-	ENSG00000095596	CYP26A1
Lipids (High-density lipoprotein, HDL)[Graham, 2021]	rs4675812	G	A	-0.0133286	0.00140445	4.53e-13	0.6143	intron	-	-	ENSG00000006607	FARP2
Lipids (High-density lipoprotein, HDL)[Graham, 2021]	rs4730222	C	G	0.0142388	0.00173811	4.14e-10	0.1829	5_prime_UTR	-	-	ENSG00000105856	HBP1
Lipids (High-density lipoprotein, HDL)[Graham, 2021]	rs4741016	C	T	-0.0144567	0.00164534	2.06e-11	0.2594	intergenic	-	-	-	LINC01230
Lipids (High-density lipoprotein, HDL)[Graham, 2021]	rs4775033	T	A	-0.0394506	0.00212592	1.76e-45	0.1282	intron	-	-	ENSG00000128918	ALDH1A2
Lipids (High-density lipoprotein, HDL)[Graham, 2021]	rs4804101	T	G	-0.0132598	0.00140172	5.38e-13	0.4364	intron	-	-	ENSG00000171105	INSR
Lipids (High-density lipoprotein, HDL)[Graham, 2021]	rs4805881	A	C	-0.019606	0.00146141	1.41e-24	0.666	intron	-	-	ENSG00000124299	PEPD
Lipids (High-density lipoprotein, HDL)[Graham, 2021]	rs4818226	A	G	0.0110549	0.00147968	1.21e-08	0.664	intron	-	-	ENSG00000182240	BACE2
Lipids (High-density lipoprotein, HDL)[Graham, 2021]	rs4820325	G	A	0.0196419	0.00141272	2.83e-26	0.5755	intron	-	-	ENSG00000185022	MAFF
Lipids (High-density lipoprotein, HDL)[Graham, 2021]	rs4847419	T	A	0.0258976	0.00144843	2.39e-42	0.6362	downstream	-	-	-	RP4-713B5.2
Lipids (High-density lipoprotein, HDL)[Graham, 2021]	rs4851250	C	T	0.0147729	0.00182499	6.65e-10	0.1799	intron	-	-	ENSG00000144218	AFF3
Lipids (High-density lipoprotein, HDL)[Graham, 2021]	rs4922073	C	T	-0.0170327	0.00141338	3.86e-20	0.5736	intron	-	-	ENSG00000147408	CSGALNACT1
Lipids (High-density lipoprotein, HDL)[Graham, 2021]	rs523288	T	A	-0.0184174	0.00164118	1.13e-17	0.2396	intergenic	-	-	-	RP11-795H16.2
Lipids (High-density lipoprotein, HDL)[Graham, 2021]	rs538478	A	G	0.0114385	0.00139647	4.17e-10	0.4821	synonymous	181	N	ENSG00000262812	HYOU1
Lipids (High-density lipoprotein, HDL)[Graham, 2021]	rs548824	C	T	0.0135983	0.00187108	2.97e-08	0.1799	intron	-	-	ENSG00000147862	NFIB
Lipids (High-density lipoprotein, HDL)[Graham, 2021]	rs549058	T	G	0.0182085	0.00208492	2.71e-11	0.0915	intron	-	-	ENSG00000176124	DLEU1
Lipids (High-density lipoprotein, HDL)[Graham, 2021]	rs553427	C	T	-0.0171565	0.00139696	7.43e-21	0.5149	intron	-	-	-	RP4-781K5.7
Lipids (High-density lipoprotein, HDL)[Graham, 2021]	rs555075	T	C	0.0135446	0.00139256	1.18e-13	0.4612	intron	-	-	ENSG00000110274	CEP164
Lipids (High-density lipoprotein, HDL)[Graham, 2021]	rs55665473	A	G	0.0262865	0.00161043	1.4e-35	0.2704	intron	-	-	ENSG00000165406	MARCH8
Lipids (High-density lipoprotein, HDL)[Graham, 2021]	rs55707100	T	C	-0.101589	0.00430332	1.74e-72	0.0229	missense	2587	L/P	ENSG00000166963	MAP1A
Lipids (High-density lipoprotein, HDL)[Graham, 2021]	rs55747707	A	G	0.0381472	0.00174595	2.35e-62	0.1928	intron	-	-	ENSG00000009950	MLXIPL
Lipids (High-density lipoprotein, HDL)[Graham, 2021]	rs55781197	G	A	0.0702085	0.00209824	1.13e-143	0.1342	intron	-	-	ENSG00000159792	PSKH1
Lipids (High-density lipoprotein, HDL)[Graham, 2021]	rs56090699	C	T	0.0145625	0.00153853	5.22e-13	0.327	downstream	-	-	ENSG00000036565	SLC18A1
Lipids (High-density lipoprotein, HDL)[Graham, 2021]	rs56094641	G	A	-0.0194015	0.00139927	3.86e-26	0.4344	intron	-	-	ENSG00000140718	FTO
Lipids (High-density lipoprotein, HDL)[Graham, 2021]	rs59781045	T	C	0.0804584	0.00273867	3.26e-111	0.0716	intron	-	-	ENSG00000160613	PCSK7
Lipids (High-density lipoprotein, HDL)[Graham, 2021]	rs60570301	A	G	0.0159804	0.00216584	1.82e-08	0.1302	intron	-	-	ENSG00000105656	ELL
Lipids (High-density lipoprotein, HDL)[Graham, 2021]	rs6060086	C	G	0.014739	0.00188956	2.69e-09	0.1571	intron	-	-	ENSG00000101294	HM13
Lipids (High-density lipoprotein, HDL)[Graham, 2021]	rs609834	C	G	-0.012721	0.001384	2.37e-12	0.5169	intergenic	-	-	-	RGS17
Lipids (High-density lipoprotein, HDL)[Graham, 2021]	rs61941677	G	C	-0.0616162	0.00210707	3.33e-110	0.1322	intron	-	-	ENSG00000073060	SCARB1
Lipids (High-density lipoprotein, HDL)[Graham, 2021]	rs62328321	C	T	-0.0105435	0.00142418	1.64e-08	0.6262	intron	-	-	ENSG00000109452	INPP4B
Lipids (High-density lipoprotein, HDL)[Graham, 2021]	rs62543565	C	A	-0.0105497	0.00143746	2.17e-08	0.6183	intergenic	-	-	-	BNC2
Lipids (High-density lipoprotein, HDL)[Graham, 2021]	rs6460894	C	T	-0.0108081	0.00148633	2.92e-08	0.3211	upstream	-	-	ENSG00000106460	TMEM106B
Lipids (High-density lipoprotein, HDL)[Graham, 2021]	rs646776	C	T	0.0346789	0.00165086	8.88e-58	0.7873	downstream	-	-	ENSG00000143126	CELSR2
Lipids (High-density lipoprotein, HDL)[Graham, 2021]	rs6506032	A	G	0.0217664	0.00261925	2.32e-10	0.0885	intergenic	-	-	-	RP11-705O1.8
Lipids (High-density lipoprotein, HDL)[Graham, 2021]	rs6542680	C	T	0.0226427	0.00177231	1.94e-22	0.7803	upstream	-	-	ENSG00000118004	COLEC11
Lipids (High-density lipoprotein, HDL)[Graham, 2021]	rs6601302	T	G	0.0171219	0.00162531	9.35e-16	0.7763	intron	-	-	-	RP11-115J16.1
Lipids (High-density lipoprotein, HDL)[Graham, 2021]	rs6687671	G	A	-0.0115896	0.0015216	6.26e-09	0.2594	intron	-	-	ENSG00000158161	EYA3
Lipids (High-density lipoprotein, HDL)[Graham, 2021]	rs6710091	G	C	0.0158945	0.00145766	9.02e-17	0.329	3_prime_UTR	-	-	ENSG00000035115	SH3YL1
Lipids (High-density lipoprotein, HDL)[Graham, 2021]	rs673335	C	T	-0.0299251	0.0018127	2.34e-36	0.1779	upstream	-	-	ENSG00000263993	RN7SL786P
Lipids (High-density lipoprotein, HDL)[Graham, 2021]	rs676210	A	G	0.0604574	0.00167161	1.62e-167	0.2177	missense	2739	L/P	ENSG00000084674	APOB
Lipids (High-density lipoprotein, HDL)[Graham, 2021]	rs6831339	T	C	-0.0120156	0.00159719	9.57e-09	0.2425	intron	-	-	ENSG00000189308	LIN54
Lipids (High-density lipoprotein, HDL)[Graham, 2021]	rs686030	C	A	-0.0496185	0.00196943	2.68e-82	0.8698	intron	-	-	ENSG00000155158	TTC39B
Lipids (High-density lipoprotein, HDL)[Graham, 2021]	rs6882591	A	G	0.0165661	0.00196558	1.29e-10	0.1441	intergenic	-	-	-	NSD1
Lipids (High-density lipoprotein, HDL)[Graham, 2021]	rs6989064	C	T	-0.0560638	0.00138381	1.13e-209	0.5765	intron	-	-	-	AC100802.3
Lipids (High-density lipoprotein, HDL)[Graham, 2021]	rs703966	A	G	0.01183	0.00140175	1.22e-10	0.4175	intron	-	-	ENSG00000108175	ZMIZ1
Lipids (High-density lipoprotein, HDL)[Graham, 2021]	rs705379	A	G	-0.0102792	0.00140992	2.68e-08	0.4871	5_prime_UTR	-	-	ENSG00000005421	PON1
Lipids (High-density lipoprotein, HDL)[Graham, 2021]	rs7107356	G	A	0.0120413	0.00139808	5.05e-11	0.496	downstream	-	-	ENSG00000165923	AGBL2
Lipids (High-density lipoprotein, HDL)[Graham, 2021]	rs71647892	C	T	-0.0745513	0.00718962	2.59e-15	0.0119	missense	160	Y/H	ENSG00000172828	CES3
Lipids (High-density lipoprotein, HDL)[Graham, 2021]	rs7170463	G	A	0.013358	0.00151354	1.68e-11	0.33	intergenic	-	-	-	RP11-380D11.2
Lipids (High-density lipoprotein, HDL)[Graham, 2021]	rs72647336	A	G	-0.0501736	0.00341746	4.16e-29	0.0537	intron	-	-	ENSG00000173334	TRIB1
Lipids (High-density lipoprotein, HDL)[Graham, 2021]	rs72801474	A	G	0.0257732	0.00240386	2.89e-16	0.0686	downstream	-	-	ENSG00000170606	HSPA4
Lipids (High-density lipoprotein, HDL)[Graham, 2021]	rs72836561	T	C	-0.187095	0.00403226	2.35e-274	0.0358	missense	82	C/R	ENSG00000161649	CD300LG
Lipids (High-density lipoprotein, HDL)[Graham, 2021]	rs72844048	A	G	-0.0427918	0.00587717	2.8e-08	0.0159	downstream	-	-	ENSG00000021762	OSBPL5
Lipids (High-density lipoprotein, HDL)[Graham, 2021]	rs72959041	A	G	-0.046877	0.00315962	1.09e-29	0.0507	intron	-	-	ENSG00000146374	RSPO3
Lipids (High-density lipoprotein, HDL)[Graham, 2021]	rs72964564	C	A	-0.0124089	0.00163387	6.92e-09	0.1799	intron	-	-	ENSG00000173175	ADCY5
Lipids (High-density lipoprotein, HDL)[Graham, 2021]	rs7298463	C	G	-0.018262	0.00186452	7.98e-14	0.1551	intron	-	-	ENSG00000010295	IFFO1
Lipids (High-density lipoprotein, HDL)[Graham, 2021]	rs73119306	G	A	0.0274664	0.00160299	4.94e-39	0.1958	upstream	-	-	ENSG00000179912	R3HDM2
Lipids (High-density lipoprotein, HDL)[Graham, 2021]	rs73243877	G	A	-0.021443	0.0018514	1.01e-18	0.1799	intergenic	-	-	-	RP11-263J14.1
Lipids (High-density lipoprotein, HDL)[Graham, 2021]	rs73607786	A	G	0.0887426	0.0063865	3.02e-26	0.0169	intergenic	-	-	-	LPL
Lipids (High-density lipoprotein, HDL)[Graham, 2021]	rs737337	C	T	-0.0540584	0.00246206	5.93e-63	0.0736	synonymous	712	T	ENSG00000130158	DOCK6
Lipids (High-density lipoprotein, HDL)[Graham, 2021]	rs7404696	C	T	0.0144949	0.00157513	2.23e-12	0.2823	intron	-	-	ENSG00000103227	LMF1
Lipids (High-density lipoprotein, HDL)[Graham, 2021]	rs74500135	C	T	0.0625014	0.00784618	1.23e-09	0.0119	intergenic	-	-	-	RNA5SP291
Lipids (High-density lipoprotein, HDL)[Graham, 2021]	rs746390	G	T	0.011609	0.00154991	1.11e-08	0.7276	upstream	-	-	-	RP11-115J16.1
Lipids (High-density lipoprotein, HDL)[Graham, 2021]	rs75152587	T	G	-0.0856202	0.00627667	2.36e-25	0.0109	intergenic	-	-	-	MT4
Lipids (High-density lipoprotein, HDL)[Graham, 2021]	rs75246752	C	G	0.0617377	0.00771495	1.04e-09	0.0149	intron	-	-	ENSG00000121848	RNF115
Lipids (High-density lipoprotein, HDL)[Graham, 2021]	rs75406471	A	G	-0.0141584	0.00191123	1.6e-08	0.1213	intron	-	-	ENSG00000266359	AKR1C4
Lipids (High-density lipoprotein, HDL)[Graham, 2021]	rs75460349	C	A	-0.0872946	0.0044924	1.07e-49	0.0249	intron	-	-	ENSG00000204160	ZDHHC18
Lipids (High-density lipoprotein, HDL)[Graham, 2021]	rs75772194	G	A	-0.0131949	0.00184198	4.66e-08	0.1471	upstream	-	-	-	AC090453.1
Lipids (High-density lipoprotein, HDL)[Graham, 2021]	rs7581601	C	A	-0.0175099	0.0014891	3e-19	0.3241	upstream	-	-	ENSG00000138439	FAM117B
Lipids (High-density lipoprotein, HDL)[Graham, 2021]	rs75818633	C	T	-0.0230119	0.00223434	3.98e-15	0.1252	3_prime_UTR	-	-	ENSG00000087263	OGFOD1
Lipids (High-density lipoprotein, HDL)[Graham, 2021]	rs7586605	C	T	-0.0121958	0.00156389	2.71e-09	0.7425	upstream	-	-	-	Y_RNA
Lipids (High-density lipoprotein, HDL)[Graham, 2021]	rs76086106	A	G	0.0274271	0.0035251	2.95e-09	0.0338	intergenic	-	-	-	DAB2
Lipids (High-density lipoprotein, HDL)[Graham, 2021]	rs7634917	G	T	0.0219633	0.00141102	1.64e-32	0.4781	intron	-	-	ENSG00000004534	RBM6
Lipids (High-density lipoprotein, HDL)[Graham, 2021]	rs76428106	C	T	-0.0610701	0.00693011	1.8e-11	0.0139	intron	-	-	ENSG00000122025	FLT3
Lipids (High-density lipoprotein, HDL)[Graham, 2021]	rs76716928	G	C	-0.0201802	0.00154547	2.29e-23	0.3479	intron	-	-	ENSG00000223532	HLA-B
Lipids (High-density lipoprotein, HDL)[Graham, 2021]	rs7684939	A	G	0.0102585	0.00139398	1.99e-08	0.4712	intergenic	-	-	-	KIT
Lipids (High-density lipoprotein, HDL)[Graham, 2021]	rs7686914	C	T	0.0112567	0.00152115	1.66e-08	0.4871	upstream	-	-	ENSG00000196620	UGT2B15
Lipids (High-density lipoprotein, HDL)[Graham, 2021]	rs7732603	C	A	0.0112562	0.00154623	2.81e-08	0.2913	intron	-	-	ENSG00000145860	RNF145
Lipids (High-density lipoprotein, HDL)[Graham, 2021]	rs77617917	A	G	-0.0584463	0.00257923	6.2e-67	0.0835	upstream	-	-	ENSG00000100982	PCIF1
Lipids (High-density lipoprotein, HDL)[Graham, 2021]	rs77909495	T	C	0.0243771	0.00255636	3.5e-13	0.1004	intron	-	-	ENSG00000197653	DNAH10
Lipids (High-density lipoprotein, HDL)[Graham, 2021]	rs7794796	T	C	-0.0174129	0.00147194	1.83e-19	0.2992	intron	-	-	ENSG00000002726	AOC1
Lipids (High-density lipoprotein, HDL)[Graham, 2021]	rs77960347	G	A	0.253112	0.00616844	4.97e-215	0.0159	missense	396	N/S	ENSG00000101670	LIPG
Lipids (High-density lipoprotein, HDL)[Graham, 2021]	rs78058190	A	G	-0.0808669	0.00357485	1.04e-66	0.0626	upstream	-	-	ENSG00000115592	PRKAG3
Lipids (High-density lipoprotein, HDL)[Graham, 2021]	rs7817574	C	T	0.0275212	0.00175991	8.49e-33	0.2038	downstream	-	-	ENSG00000182851	GPIHBP1
Lipids (High-density lipoprotein, HDL)[Graham, 2021]	rs78424108	G	C	-0.0255808	0.00269463	4.46e-13	0.0755	downstream	-	-	ENSG00000264226	MIR3168
Lipids (High-density lipoprotein, HDL)[Graham, 2021]	rs7940105	A	G	-0.012759	0.00159553	1.06e-09	0.2555	intergenic	-	-	-	MRGPRD
Lipids (High-density lipoprotein, HDL)[Graham, 2021]	rs7944119	T	G	-0.0152899	0.00148375	3.84e-15	0.2873	5_prime_UTR	-	-	ENSG00000176697	BDNF
Lipids (High-density lipoprotein, HDL)[Graham, 2021]	rs79634051	C	G	0.0485277	0.00460806	9.55e-16	0.0139	intron	-	-	ENSG00000129084	PSMA1
Lipids (High-density lipoprotein, HDL)[Graham, 2021]	rs79949326	T	C	0.0282304	0.00159987	2.73e-41	0.2256	intron	-	-	ENSG00000164535	DAGLB
Lipids (High-density lipoprotein, HDL)[Graham, 2021]	rs80236739	G	A	-0.0376286	0.00369835	8.46e-15	0.0229	intron	-	-	ENSG00000137845	ADAM10
Lipids (High-density lipoprotein, HDL)[Graham, 2021]	rs805317	A	T	0.010611	0.0013919	6.07e-09	0.4632	intron	-	-	ENSG00000068878	PSME4
Lipids (High-density lipoprotein, HDL)[Graham, 2021]	rs8126001	T	C	0.0135804	0.00147987	2.57e-12	0.4821	upstream	-	-	ENSG00000125510	OPRL1
Lipids (High-density lipoprotein, HDL)[Graham, 2021]	rs837500	C	T	-0.0274427	0.00149384	1.32e-44	0.6322	downstream	-	-	-	RP11-83B20.7
Lipids (High-density lipoprotein, HDL)[Graham, 2021]	rs838876	A	G	0.0384287	0.00151337	1.43e-83	0.6769	downstream	-	-	ENSG00000073060	SCARB1
Lipids (High-density lipoprotein, HDL)[Graham, 2021]	rs876037	A	T	0.0153142	0.00148007	2.97e-15	0.3529	intergenic	-	-	-	AC020743.4
Lipids (High-density lipoprotein, HDL)[Graham, 2021]	rs895332	G	A	0.0218975	0.00282063	3.19e-09	0.9304	intron	-	-	ENSG00000105229	PIAS4
Lipids (High-density lipoprotein, HDL)[Graham, 2021]	rs896263	G	C	0.0126468	0.00166655	7.12e-09	0.2575	upstream	-	-	ENSG00000140968	IRF8
Lipids (High-density lipoprotein, HDL)[Graham, 2021]	rs9296128	A	G	-0.0290644	0.00149522	9.89e-50	0.329	downstream	-	-	ENSG00000124562	SNRPC
Lipids (High-density lipoprotein, HDL)[Graham, 2021]	rs9347737	G	A	-0.0115335	0.00144193	1.05e-09	0.4314	downstream	-	-	ENSG00000112530	PACRG
Lipids (High-density lipoprotein, HDL)[Graham, 2021]	rs9374588	A	G	0.0136113	0.00147532	1.96e-12	0.332	intron	-	-	ENSG00000111816	FRK
Lipids (High-density lipoprotein, HDL)[Graham, 2021]	rs938587	A	T	-0.014181	0.00157845	7.25e-12	0.7087	intron	-	-	ENSG00000058866	DGKG
Lipids (High-density lipoprotein, HDL)[Graham, 2021]	rs9537803	C	T	-0.0111516	0.00154214	3.48e-08	0.7704	intergenic	-	-	-	PCDH17
Lipids (High-density lipoprotein, HDL)[Graham, 2021]	rs9604045	T	G	0.0168561	0.00183578	2.5e-12	0.2565	upstream	-	-	ENSG00000232662	LDHBP1
Lipids (High-density lipoprotein, HDL)[Graham, 2021]	rs964184	G	C	-0.108211	0.00200104	0	0.838	3_prime_UTR	-	-	-	ZPR1
Lipids (High-density lipoprotein, HDL)[Graham, 2021]	rs9867989	C	T	-0.0162023	0.00212834	6.38e-09	0.1153	intron	-	-	ENSG00000151090	THRB
Lipids (High-density lipoprotein, HDL)[Graham, 2021]	rs9915591	G	C	-0.0141955	0.00171829	2.95e-10	0.2197	intron	-	-	ENSG00000262858	BPTF
Lipids (High-density lipoprotein, HDL)[Graham, 2021]	rs9976784	A	G	-0.0185235	0.00171962	2.1e-16	0.1978	intron	-	-	ENSG00000182871	COL18A1
Lipids (High-density lipoprotein, HDL)[Graham, 2021]	rs998584	A	C	-0.0305272	0.00142517	5.29e-60	0.504	downstream	-	-	ENSG00000112715	VEGFA
Lipids (High-density lipoprotein, HDL)[Graham, 2021]	rs9987289	A	G	-0.0933621	0.0023742	1.18e-197	0.9254	intron	-	-	-	RP11-115J16.1
Lipids (High-density lipoprotein, HDL)[Graham, 2021]	rs9989419	A	G	-0.14513	0.00143611	0	0.6044	intergenic	-	-	-	AC012181.1
Lipids (Triglycerides, TG)[Graham, 2021]	rs10008637	C	T	0.0104937	0.00137364	9.05e-10	0.4453	intron	-	-	ENSG00000138771	SHROOM3
Lipids (Triglycerides, TG)[Graham, 2021]	rs10052346	T	G	-0.0112414	0.00142797	2.75e-10	0.3738	intron	-	-	ENSG00000132837	DMGDH
Lipids (Triglycerides, TG)[Graham, 2021]	rs10101195	A	C	0.0210833	0.00161816	1.51e-25	0.2704	upstream	-	-	ENSG00000154328	NEIL2
Lipids (Triglycerides, TG)[Graham, 2021]	rs10152471	A	G	-0.0111557	0.0014128	2.43e-10	0.4125	intron	-	-	ENSG00000140479	PCSK6
Lipids (Triglycerides, TG)[Graham, 2021]	rs10215153	A	G	0.0120159	0.00148936	9.87e-11	0.2793	intron	-	-	ENSG00000105976	MET
Lipids (Triglycerides, TG)[Graham, 2021]	rs1024137	G	T	-0.0342883	0.00142094	2.1e-83	0.6243	intergenic	-	-	-	AC068138.1
Lipids (Triglycerides, TG)[Graham, 2021]	rs1037117	A	G	0.0140873	0.00159876	1.6e-12	0.2614	upstream	-	-	-	RP11-14C10.6
Lipids (Triglycerides, TG)[Graham, 2021]	rs1037169	T	C	-0.0180982	0.00149767	3.35e-22	0.7038	intron	-	-	ENSG00000133794	ARNTL
Lipids (Triglycerides, TG)[Graham, 2021]	rs1043897	T	G	-0.0146955	0.0013988	3.65e-17	0.4056	3_prime_UTR	-	-	ENSG00000143641	GALNT2
Lipids (Triglycerides, TG)[Graham, 2021]	rs10494363	A	G	-0.0269128	0.00260428	1.17e-16	0.0875	upstream	-	-	ENSG00000014914	MTMR11
Lipids (Triglycerides, TG)[Graham, 2021]	rs10750766	C	A	-0.017147	0.00151753	1.3e-19	0.7097	intergenic	-	-	-	KAT5
Lipids (Triglycerides, TG)[Graham, 2021]	rs10763928	T	C	0.0176796	0.002407	3.88e-09	0.0885	downstream	-	-	-	RP11-90B22.1
Lipids (Triglycerides, TG)[Graham, 2021]	rs10775406	A	G	-0.0151746	0.00159317	2.22e-14	0.7336	intron	-	-	ENSG00000002919	SNX11
Lipids (Triglycerides, TG)[Graham, 2021]	rs1077835	G	A	0.0447226	0.00166294	3.92e-103	0.2137	intron	-	-	ENSG00000166035	LIPC
Lipids (Triglycerides, TG)[Graham, 2021]	rs10796821	A	G	-0.0096435	0.0013896	2.63e-08	0.5099	intergenic	-	-	-	AP000439.3
Lipids (Triglycerides, TG)[Graham, 2021]	rs10971957	C	T	0.0111533	0.00141532	2.64e-10	0.5905	intergenic	-	-	-	RP11-537H15.4
Lipids (Triglycerides, TG)[Graham, 2021]	rs11029441	C	T	0.0177099	0.00252166	1.79e-08	0.0974	intergenic	-	-	-	RP11-430L3.1
Lipids (Triglycerides, TG)[Graham, 2021]	rs11113118	A	G	0.0166424	0.00161615	1.5e-16	0.2505	intron	-	-	ENSG00000111785	RIC8B
Lipids (Triglycerides, TG)[Graham, 2021]	rs111500536	A	G	-0.0406914	0.0029526	2.18e-28	0.0646	upstream	-	-	ENSG00000167772	ANGPTL4
Lipids (Triglycerides, TG)[Graham, 2021]	rs11183212	G	A	0.0157919	0.00173245	2.69e-13	0.1998	intron	-	-	ENSG00000189079	ARID2
Lipids (Triglycerides, TG)[Graham, 2021]	rs111998037	C	A	-0.0110462	0.00158284	2.2e-08	0.2525	intron	-	-	ENSG00000254996	ANKHD1-EIF4EBP3
Lipids (Triglycerides, TG)[Graham, 2021]	rs112019714	C	T	0.089609	0.00424109	2.22e-64	0.0328	3_prime_UTR	-	-	ENSG00000130204	TOMM40
Lipids (Triglycerides, TG)[Graham, 2021]	rs112201728	T	C	0.0415826	0.00266941	8.43e-36	0.0596	intron	-	-	ENSG00000175003	SLC22A1
Lipids (Triglycerides, TG)[Graham, 2021]	rs11231721	A	G	0.0412563	0.00285743	5.4e-31	0.0726	intron	-	-	ENSG00000168439	STIP1
Lipids (Triglycerides, TG)[Graham, 2021]	rs11240358	A	G	0.013375	0.00140579	2.37e-14	0.3757	intron	-	-	ENSG00000117222	RBBP5
Lipids (Triglycerides, TG)[Graham, 2021]	rs1126673	C	T	-0.0142118	0.00148682	1.8e-14	0.6978	missense	393	I/V	ENSG00000198099	ADH4
Lipids (Triglycerides, TG)[Graham, 2021]	rs1133400	G	A	0.0134112	0.00168855	1.91e-10	0.2137	missense	45	K/R	ENSG00000068383	INPP5A
Lipids (Triglycerides, TG)[Graham, 2021]	rs114165349	C	G	0.0684903	0.00456739	2.67e-33	0.0219	intron	-	-	ENSG00000117713	ARID1A
Lipids (Triglycerides, TG)[Graham, 2021]	rs115276619	A	T	-0.0497207	0.00565792	1.84e-12	0.0149	intron	-	-	ENSG00000135842	FAM129A
Lipids (Triglycerides, TG)[Graham, 2021]	rs11588261	A	G	-0.0715059	0.00148548	0	0.3062	intron	-	-	ENSG00000162607	USP1
Lipids (Triglycerides, TG)[Graham, 2021]	rs115912456	G	A	-0.0273591	0.00340781	1.22e-10	0.0487	intron	-	-	ENSG00000038427	VCAN
Lipids (Triglycerides, TG)[Graham, 2021]	rs11605837	T	G	0.0144185	0.00146986	3.68e-15	0.3211	intron	-	-	ENSG00000110090	CPT1A
Lipids (Triglycerides, TG)[Graham, 2021]	rs11651783	T	C	0.0149151	0.00165298	4.66e-13	0.2336	upstream	-	-	ENSG00000248871	TNFSF12-TNFSF13
Lipids (Triglycerides, TG)[Graham, 2021]	rs11656743	G	A	0.0244634	0.00169088	4.09e-31	0.7724	3_prime_UTR	-	-	ENSG00000262858	BPTF
Lipids (Triglycerides, TG)[Graham, 2021]	rs11664106	T	A	-0.0108268	0.00156656	3e-08	0.3559	upstream	-	-	ENSG00000132205	EMILIN2
Lipids (Triglycerides, TG)[Graham, 2021]	rs116843064	A	G	-0.23635	0.00491201	0	0.0258	missense	40	K/E	ENSG00000167772	ANGPTL4
Lipids (Triglycerides, TG)[Graham, 2021]	rs117280021	C	T	-0.0770406	0.00782838	3e-15	0.0119	upstream	-	-	ENSG00000154229	PRKCA
Lipids (Triglycerides, TG)[Graham, 2021]	rs11789974	A	C	-0.0294302	0.00393242	1.96e-09	0.0338	intergenic	-	-	-	AL162389.1
Lipids (Triglycerides, TG)[Graham, 2021]	rs118076580	T	C	-0.038478	0.00501673	7.75e-10	0.0189	intron	-	-	ENSG00000106635	BCL7B
Lipids (Triglycerides, TG)[Graham, 2021]	rs11878235	G	A	0.0162017	0.00145609	4.59e-19	0.5954	intron	-	-	ENSG00000076984	MAP2K7
Lipids (Triglycerides, TG)[Graham, 2021]	rs12078980	C	T	-0.0222738	0.00238399	6.81e-14	0.0905	intergenic	-	-	-	MIR4421
Lipids (Triglycerides, TG)[Graham, 2021]	rs12133907	C	A	-0.0118584	0.00141921	2.09e-11	0.6173	non_coding_transcript_exon	-	-	-	RP4-713B5.2
Lipids (Triglycerides, TG)[Graham, 2021]	rs12303671	G	T	-0.025901	0.00146255	9.18e-46	0.3708	intron	-	-	ENSG00000179195	ZNF664
Lipids (Triglycerides, TG)[Graham, 2021]	rs12320328	G	A	-0.0177835	0.00249831	1.15e-08	0.0875	upstream	-	-	ENSG00000133703	KRAS
Lipids (Triglycerides, TG)[Graham, 2021]	rs12454712	C	T	-0.0150757	0.00146857	1.85e-16	0.3857	intron	-	-	ENSG00000171791	BCL2
Lipids (Triglycerides, TG)[Graham, 2021]	rs12478327	C	A	-0.0171517	0.00137321	1.31e-23	0.4493	upstream	-	-	ENSG00000266059	RN7SL140P
Lipids (Triglycerides, TG)[Graham, 2021]	rs12485478	G	A	0.0385118	0.00417913	1.48e-13	0.0388	intron	-	-	ENSG00000132170	PPARG
Lipids (Triglycerides, TG)[Graham, 2021]	rs12486424	C	A	0.0118231	0.00151492	3.91e-10	0.3062	intergenic	-	-	-	KBTBD8
Lipids (Triglycerides, TG)[Graham, 2021]	rs12534129	C	T	0.0120072	0.00143277	1.82e-11	0.4195	intron	-	-	ENSG00000154438	ASZ1
Lipids (Triglycerides, TG)[Graham, 2021]	rs12546096	G	A	0.0238119	0.00162588	7.66e-32	0.2376	intergenic	-	-	-	RP11-136O12.2
Lipids (Triglycerides, TG)[Graham, 2021]	rs12600110	C	T	-0.0150678	0.00143936	4.71e-17	0.3767	intron	-	-	ENSG00000103227	LMF1
Lipids (Triglycerides, TG)[Graham, 2021]	rs1260752	T	C	0.0136947	0.0017887	8.31e-10	0.7982	intergenic	-	-	-	ARMC2
Lipids (Triglycerides, TG)[Graham, 2021]	rs12750321	G	A	-0.0148669	0.00152497	5.41e-15	0.328	downstream	-	-	ENSG00000143575	HAX1
Lipids (Triglycerides, TG)[Graham, 2021]	rs1275513	T	C	-0.0112519	0.00137523	5.37e-11	0.506	upstream	-	-	ENSG00000163792	TCF23
Lipids (Triglycerides, TG)[Graham, 2021]	rs12772930	A	G	0.0103304	0.00143745	8.29e-09	0.3698	intron	-	-	ENSG00000151893	CACUL1
Lipids (Triglycerides, TG)[Graham, 2021]	rs12878001	G	T	0.0207307	0.0018692	5.96e-19	0.1471	intergenic	-	-	-	RP11-804M7.2
Lipids (Triglycerides, TG)[Graham, 2021]	rs12891	C	G	-0.0103952	0.0014501	9.03e-09	0.4453	3_prime_UTR	-	-	ENSG00000090661	CERS4
Lipids (Triglycerides, TG)[Graham, 2021]	rs12891399	C	T	0.0112518	0.00145551	5.7e-10	0.3042	intron	-	-	ENSG00000088808	PPP1R13B
Lipids (Triglycerides, TG)[Graham, 2021]	rs12928099	A	C	-0.025582	0.00150754	3.67e-42	0.2883	intron	-	-	ENSG00000179889	PDXDC1
Lipids (Triglycerides, TG)[Graham, 2021]	rs12953014	G	A	0.016206	0.00142743	8.76e-20	0.3767	intron	-	-	-	RP11-81K2.1
Lipids (Triglycerides, TG)[Graham, 2021]	rs12960928	C	T	0.0130585	0.00155819	1.82e-11	0.2664	intergenic	-	-	-	RP11-795H16.2
Lipids (Triglycerides, TG)[Graham, 2021]	rs13066793	G	A	-0.0175987	0.00243568	6.9e-09	0.0865	intron	-	-	ENSG00000206538	VGLL3
Lipids (Triglycerides, TG)[Graham, 2021]	rs13107325	T	C	0.0372865	0.00275981	2.4e-27	0.0795	missense	391	T/A	ENSG00000138821	SLC39A8
Lipids (Triglycerides, TG)[Graham, 2021]	rs13108218	A	G	0.0286405	0.00144836	1.29e-56	0.6103	intron	-	-	ENSG00000109758	HGFAC
Lipids (Triglycerides, TG)[Graham, 2021]	rs13118477	A	G	0.0103291	0.00141887	5.31e-09	0.4135	intron	-	-	ENSG00000138640	FAM13A
Lipids (Triglycerides, TG)[Graham, 2021]	rs13229300	T	C	-0.0118636	0.00157478	1.54e-09	0.2485	intron	-	-	ENSG00000183166	CALN1
Lipids (Triglycerides, TG)[Graham, 2021]	rs13280592	C	G	-0.0119639	0.00159166	1.67e-09	0.7425	intron	-	-	ENSG00000104447	TRPS1
Lipids (Triglycerides, TG)[Graham, 2021]	rs1337101	T	G	-0.020048	0.00149759	7.06e-27	0.3082	upstream	-	-	-	RP11-95P13.2
Lipids (Triglycerides, TG)[Graham, 2021]	rs13389219	T	C	-0.0335082	0.00139571	1.41e-82	0.4354	intron	-	-	ENSG00000082438	COBLL1
Lipids (Triglycerides, TG)[Graham, 2021]	rs1340819	C	A	-0.00996674	0.00145556	4.01e-08	0.337	intergenic	-	-	-	EIF4A1P7
Lipids (Triglycerides, TG)[Graham, 2021]	rs1377587	A	G	0.00980418	0.00141321	2.66e-08	0.5219	intron	-	-	ENSG00000145214	DGKQ
Lipids (Triglycerides, TG)[Graham, 2021]	rs139260949	C	T	-0.0233402	0.00302336	6.02e-10	0.0547	intron	-	-	ENSG00000154240	CEP112
Lipids (Triglycerides, TG)[Graham, 2021]	rs139974673	C	T	0.13397	0.00427965	4.95e-139	0.0258	intron	-	-	ENSG00000205771	CATSPER2P1
Lipids (Triglycerides, TG)[Graham, 2021]	rs1406754	T	G	-0.0152594	0.00142076	7.19e-18	0.4046	intron	-	-	ENSG00000086300	SNX10
Lipids (Triglycerides, TG)[Graham, 2021]	rs142122182	G	A	-0.0213308	0.00192078	5.37e-19	0.1203	downstream	-	-	ENSG00000266359	AKR1C4
Lipids (Triglycerides, TG)[Graham, 2021]	rs143076454	A	G	0.0438635	0.00559195	3.18e-10	0.0249	missense	354	W/R	ENSG00000103227	LMF1
Lipids (Triglycerides, TG)[Graham, 2021]	rs147525635	G	A	-0.0117682	0.00145779	9.62e-11	0.5606	intron	-	-	ENSG00000137842	TMEM62
Lipids (Triglycerides, TG)[Graham, 2021]	rs148566631	A	G	0.0177558	0.00213424	2.55e-11	0.1431	intergenic	-	-	-	BMPR2
Lipids (Triglycerides, TG)[Graham, 2021]	rs148827772	G	A	0.0425203	0.00530345	1.29e-10	0.0239	upstream	-	-	ENSG00000183423	LRIT3
Lipids (Triglycerides, TG)[Graham, 2021]	rs151235402	T	C	0.0475823	0.00550119	4.05e-12	0.0169	intergenic	-	-	-	TCF15
Lipids (Triglycerides, TG)[Graham, 2021]	rs151912	A	T	0.0119062	0.00141459	1.49e-11	0.6044	intergenic	-	-	-	PLK2
Lipids (Triglycerides, TG)[Graham, 2021]	rs1519480	C	T	0.01485	0.0014634	4.07e-16	0.7048	downstream	-	-	ENSG00000176697	BDNF
Lipids (Triglycerides, TG)[Graham, 2021]	rs1532085	A	G	0.028866	0.00139884	1.71e-61	0.6352	intron	-	-	ENSG00000128918	ALDH1A2
Lipids (Triglycerides, TG)[Graham, 2021]	rs1567518	A	G	-0.00961822	0.00140343	3.9e-08	0.5378	intergenic	-	-	-	CTC-258N23.3
Lipids (Triglycerides, TG)[Graham, 2021]	rs1623060	T	C	-0.0145633	0.00137389	1.91e-17	0.4742	intron	-	-	ENSG00000141458	NPC1
Lipids (Triglycerides, TG)[Graham, 2021]	rs16844848	G	A	0.0118107	0.00172854	4.29e-08	0.1849	intron	-	-	ENSG00000115221	ITGB6
Lipids (Triglycerides, TG)[Graham, 2021]	rs17032	G	C	0.0153312	0.0014708	6.38e-17	0.3479	3_prime_UTR	-	-	ENSG00000100242	SUN2
Lipids (Triglycerides, TG)[Graham, 2021]	rs17052061	G	T	-0.0200737	0.00183061	1.46e-18	0.163	upstream	-	-	ENSG00000114841	DNAH1
Lipids (Triglycerides, TG)[Graham, 2021]	rs17055001	A	G	0.0115782	0.00148607	4.18e-10	0.2972	intergenic	-	-	-	GADD45G
Lipids (Triglycerides, TG)[Graham, 2021]	rs1716183	T	C	-0.0147036	0.00186575	2.63e-10	0.175	upstream	-	-	ENSG00000090975	PITPNM2
Lipids (Triglycerides, TG)[Graham, 2021]	rs17184382	C	A	-0.0199061	0.0014089	9.45e-30	0.3996	upstream	-	-	ENSG00000140455	USP3
Lipids (Triglycerides, TG)[Graham, 2021]	rs17231506	T	C	-0.0329787	0.00146649	1.1e-72	0.2913	upstream	-	-	ENSG00000087237	CETP
Lipids (Triglycerides, TG)[Graham, 2021]	rs174562	G	A	0.0522293	0.00143796	1.81e-186	0.3449	intron	-	-	ENSG00000134824	FADS2
Lipids (Triglycerides, TG)[Graham, 2021]	rs17605615	A	G	0.0272349	0.00140714	2.58e-54	0.3807	intron	-	-	ENSG00000172493	AFF1
Lipids (Triglycerides, TG)[Graham, 2021]	rs17713879	A	G	-0.0111716	0.00142629	3.38e-10	0.3479	intron	-	-	ENSG00000035115	SH3YL1
Lipids (Triglycerides, TG)[Graham, 2021]	rs17767256	G	T	-0.0106848	0.00145211	3.64e-09	0.33	intron	-	-	ENSG00000108578	BLMH
Lipids (Triglycerides, TG)[Graham, 2021]	rs17884312	T	C	-0.0149284	0.00181416	4.17e-11	0.171	intron	-	-	ENSG00000034063	UHRF1
Lipids (Triglycerides, TG)[Graham, 2021]	rs1800978	G	C	-0.0252201	0.00211081	9.68e-22	0.1183	5_prime_UTR	-	-	ENSG00000165029	ABCA1
Lipids (Triglycerides, TG)[Graham, 2021]	rs1801282	G	C	-0.0270379	0.00205951	6.52e-26	0.1203	missense	12	P/A	ENSG00000132170	PPARG
Lipids (Triglycerides, TG)[Graham, 2021]	rs1861410	C	T	0.0108161	0.00138597	3.91e-10	0.5696	intron	-	-	ENSG00000233723	LINC01122
Lipids (Triglycerides, TG)[Graham, 2021]	rs186369086	A	C	0.263342	0.00851373	8.64e-136	0.0139	intergenic	-	-	-	BUD13
Lipids (Triglycerides, TG)[Graham, 2021]	rs187429064	G	A	-0.15595	0.00686513	3.97e-74	0.0129	missense	156	L/P	ENSG00000213996	TM6SF2
Lipids (Triglycerides, TG)[Graham, 2021]	rs193220	T	C	-0.0117996	0.0014902	2.17e-10	0.2972	downstream	-	-	ENSG00000129646	QRICH2
Lipids (Triglycerides, TG)[Graham, 2021]	rs2009170	C	T	-0.0127277	0.00158891	1.34e-10	0.2634	intron	-	-	ENSG00000111249	CUX2
Lipids (Triglycerides, TG)[Graham, 2021]	rs2044755	A	T	0.0142256	0.00209204	4.97e-08	0.1133	intron	-	-	ENSG00000151090	THRB
Lipids (Triglycerides, TG)[Graham, 2021]	rs2063724	C	T	-0.0144717	0.00183156	2.37e-10	0.2048	upstream	-	-	ENSG00000033327	GAB2
Lipids (Triglycerides, TG)[Graham, 2021]	rs2068888	A	G	-0.0291415	0.00137814	1.77e-64	0.4861	downstream	-	-	ENSG00000095596	CYP26A1
Lipids (Triglycerides, TG)[Graham, 2021]	rs2070971	T	G	0.0291243	0.00198249	4.99e-32	0.1571	intron	-	-	ENSG00000106633	GCK
Lipids (Triglycerides, TG)[Graham, 2021]	rs2081687	T	C	0.0231942	0.00143859	3.14e-38	0.6352	intergenic	-	-	-	CYP7A1
Lipids (Triglycerides, TG)[Graham, 2021]	rs213494	C	T	-0.0137377	0.00147194	7.24e-14	0.6899	intron	-	-	ENSG00000157216	SSBP3
Lipids (Triglycerides, TG)[Graham, 2021]	rs2141371	G	A	-0.0507999	0.00157129	3.67e-148	0.6938	intron	-	-	ENSG00000198522	GPN1
Lipids (Triglycerides, TG)[Graham, 2021]	rs2170408	C	T	-0.0144595	0.00187984	6.94e-10	0.16	intron	-	-	-	RP11-624L4.1
Lipids (Triglycerides, TG)[Graham, 2021]	rs2182784	A	C	0.012348	0.00167411	3.34e-09	0.2326	intron	-	-	ENSG00000176124	DLEU1
Lipids (Triglycerides, TG)[Graham, 2021]	rs2250526	A	G	0.0165847	0.00172984	1.5e-14	0.1551	synonymous	287	Y	ENSG00000108423	TUBD1
Lipids (Triglycerides, TG)[Graham, 2021]	rs2269869	G	A	0.014569	0.00164488	1.23e-12	0.7853	intron	-	-	ENSG00000064607	SUGP2
Lipids (Triglycerides, TG)[Graham, 2021]	rs2281721	C	T	0.0444727	0.0013983	1.88e-143	0.6093	intron	-	-	ENSG00000143641	GALNT2
Lipids (Triglycerides, TG)[Graham, 2021]	rs2298058	T	C	0.0183947	0.00148285	2.61e-23	0.3191	upstream	-	-	ENSG00000088451	TGDS
Lipids (Triglycerides, TG)[Graham, 2021]	rs2396083	G	C	-0.0186258	0.00150471	3.23e-23	0.6938	intron	-	-	-	RP11-344J7.3
Lipids (Triglycerides, TG)[Graham, 2021]	rs2416797	C	A	-0.0113578	0.00149962	1.26e-09	0.6988	upstream	-	-	ENSG00000106780	MEGF9
Lipids (Triglycerides, TG)[Graham, 2021]	rs2523608	G	A	0.014931	0.00141073	2.13e-17	0.6292	intron	-	-	ENSG00000223532	HLA-B
Lipids (Triglycerides, TG)[Graham, 2021]	rs253942	T	C	0.0247988	0.00283206	2.2e-12	0.0636	intron	-	-	ENSG00000164398	ACSL6
[truncated: 1,744 more rows]

## Sheet: S4
Supplementary Table S4. Total effects of genetically predicted body mass index on risk of colorectal cancer using inverse variance weighted (IVW) and sensitivity analyses.
Exposure	Outcome	N_instr	Estimate	SE	P-value	OR	95%CI, lower	95%CI, upper	Phet	Q_pval	Egger_Estimate	Egger 95%CI, lower	Egger 95%CI, upper	Egger, P-value	Egger, intercept P-value	I2_GX	ConMix, Estimate	ConMix, 95%CI, lower	ConMix, 95%CI, upper	ConMix, P-value	Wm, Estimate	Wm, 95%CI, lower	Wm, 95%CI, upper	Wm, P-value	robust
Body Mass Index	Colorectal	543	0.147987	0.0340278	1.36754e-05	1.1595	1.08469	1.23947		4.51905e-21	0.159348	-0.0132402	0.331937	0.0703572	0.888731	0.898174	0.210645	0.110645	0.310645	0.000478033	0.136452	0.0474761	0.225427	0.00264906	TRUE
Body Mass Index	Colon	543	0.195892	0.0380859	2.69782e-07	1.2164	1.1289	1.31067		4.92354e-11	0.235057	0.0420828	0.428031	0.0169688	0.666161	0.898224	0.192258	0.0722581	0.312258	0.00197373	0.203299	0.0930275	0.31357	0.00030216	TRUE
Body Mass Index	Rectal	543	0.0861227	0.0481119	0.0734457	1.08994	0.991858	1.19772	0.07	1.20013e-08	0.130224	-0.11367	0.374117	0.295332	0.700727	0.898307	0.130323	0.0203226	0.290323	0.0277966	0.127025	-0.00966147	0.263711	0.068542	FALSE
Body Mass Index	Proximal Colon	543	0.228016	0.0467357	1.06712e-06	1.25611	1.14616	1.3766		3.36875e-06	0.234857	-0.00201471	0.471728	0.0519807	0.951052	0.898221	0.236087	0.086087	0.356087	0.00134549	0.22889	0.0853517	0.372428	0.00177557	TRUE
Body Mass Index	Distal Colon	543	0.162372	0.0474427	0.00062051	1.1763	1.07185	1.29092	0.32	4.75703e-06	0.221221	-0.0192134	0.461655	0.0713347	0.602882	0.89836	0.259677	0.129677	0.389677	0.000200162	0.13431	-0.00957504	0.278196	0.0673194	TRUE
Body Mass Index (Female)	Female Colorectal	316	0.132938	0.0465903	0.00432619	1.14218	1.0425	1.25139		7.94977e-05	0.155083	-0.0966986	0.406865	0.227345	0.85321	0.848252	0.278791	0.138791	0.438791	0.000472338	0.114884	-0.0199367	0.249706	0.0948928	TRUE
Body Mass Index (Male)	Male Colorectal	267	0.167474	0.0503081	0.00087171	1.18231	1.0713	1.30483	0.58	4.47094e-10	0.34239	0.074313	0.610467	0.0123048	0.169164	0.849309	0.184468	0.0544681	0.424468	0.0143862	0.131956	0.00225789	0.261654	0.0461428	TRUE
CI: confidence interval; ConMix: Contamination mixture; OR: odds ratio; Phet: P-value for heterogeneity (between subtypes); Qpval: P-value for Q-test; SE: standard error; Wm: weighted median.

## Sheet: S5
Supplementary Table S5. Association of biomarkers and risk factors with risk of colorectal cancer and subtypes.
Exposure	Outcome	N instruments	Estimate	SE	P-value	OR	95%CI, lower	95%CI, upper	Q_pval	Egger_Estimate	Egger 95%CI, lower	Egger 95%CI, upper	Egger, P-value	Egger, intercept P-value	I2_GX	ConMix, Estimate	ConMix, 95%CI, lower	ConMix, 95%CI, upper	ConMix, P-value	Wm, Estimate	Wm, 95%CI, lower	Wm, 95%CI, upper	Wm, P-value	robust
2 hour glucose [Chen, 2021]	Colorectal	14	0.0197761	0.0801319	0.805067	1.01997	0.871727	1.19343	6.8664e-07	-0.200281	-0.638259	0.237697	0.370112	0.291764	0.757363	0.167119	0.0271193	0.407119	0.0248852	0.0507562	-0.0694007	0.170913	0.407716	FALSE
Adiponectin [Spracklen, 2019]	Colorectal	14	-0.0679819	0.0450444	0.131242	0.934277	0.855331	1.02051	0.087998	-0.0785392	-0.263511	0.106432	0.405295	0.897464	0.962891	-0.057156	-0.127156	0.052844	0.221447	-0.0624417	-0.160072	0.0351882	0.210007	FALSE
Alcohol drinking [Liu, 2019]	Colorectal	37	0.226079	0.113722	0.046813	1.25367	1.00319	1.5667	7.0658e-07	0.203755	-0.1079	0.515409	0.200056	0.838501	0.956659	0.160968	0.0109677	0.310968	0.0426819	0.187756	0.00755031	0.367961	0.0411433	TRUE
C-reactive protein [Said, 2022]	Colorectal	262	0.00796821	0.0340019	0.814716	1.008	0.943014	1.07746	5.26986e-26	0.0253015	-0.0786874	0.12929	0.633448	0.670077	0.98165	0.04	-0.02	0.1	0.193872	-0.0152077	-0.0940197	0.0636044	0.705284	FALSE
Fasting glucose [Chen, 2021]	Colorectal	68	0.0112266	0.0865704	0.896818	1.01129	0.853467	1.1983	9.53636e-11	0.0528457	-0.255448	0.361139	0.736897	0.750601	0.975727	-0.0509485	-0.230949	0.0890515	0.505225	0.0559425	-0.115589	0.227474	0.522684	FALSE
Fasting glucose [Lagou, 2021]	Colorectal	45	0.0498956	0.0640894	0.436256	1.05116	0.927078	1.19185	2.23593e-09	0.0309714	-0.145974	0.207917	0.731554	0.763517	0.973889	0.0204821	-0.0595179	0.110482	0.693858	0.00666767	-0.092275	0.10561	0.894921	FALSE
Fasting insulin [Chen, 2021]	Colorectal	37	0.459076	0.171923	0.00757968	1.58261	1.12988	2.21674	1.03562e-07	0.190717	-0.88199	1.26342	0.727492	0.605118	0.726359	0.864219	0.414219	1.42422	0.0260523	0.338848	-0.00712194	0.684818	0.0549063	TRUE
Fasting insulin [Lagou, 2021]	Colorectal	13	0.131476	0.260071	0.613182	1.14051	0.685056	1.89877	8.9979e-05	-2.437	-4.28698	-0.587008	0.0098267	0.00527641	0.0417981	-0.572834			0.117354	-0.323075	-0.780547	0.134397	0.166309	FALSE
Glycated hemoglobin [Chen, 2021]	Colorectal	74	0.0300768	0.12925	0.815993	1.03053	0.799916	1.32764	2.04053e-15	-0.115814	-0.576619	0.344991	0.622299	0.456974	0.961208	-0.0907229	-0.270723	0.0792771	0.324209	0.0459275	-0.193658	0.285513	0.707127	FALSE
Insulin-like growth factor 1 [UK Biobank]	Colorectal	338	0.0815752	0.0277393	0.00327386	1.08499	1.02758	1.14562	4.0937e-16	0.0390253	-0.0680889	0.14614	0.475177	0.366149	0.954381	0.145094	0.0550942	0.215094	0.00274963	0.0991607	0.026071	0.17225	0.00783546	TRUE
Interleukin-6 [Said, 2022]	Colorectal	2	0.0957671	0.103501	0.354824	1.1005	0.898443	1.34801	0.591472
Leptin [Folkersen, 2020]	Colorectal	2	-0.143091	0.0922228	0.120762	0.866675	0.723363	1.03838	0.500159
Lipids (High-density lipoprotein, HDL)[Graham, 2021]	Colorectal	285	-0.0128842	0.0328829	0.695191	0.987198	0.925581	1.05292	6.66433e-32	0.0260399	-0.073488	0.125568	0.608095	0.314472	0.991626	-0.0696365	-0.139637	0.000363483	0.0568523	-0.0544237	-0.134023	0.025176	0.180225	FALSE
Lipids (Low-density lipoprotein, LDL)[Graham, 2021]	Colorectal	313	0.0792905	0.0344928	0.021519	1.08252	1.01175	1.15823	8.15492e-43	0.0663717	-0.031169	0.163912	0.182315	0.718413	0.990866	0.049419	-0.020581	0.109419	0.194056	0.0319615	-0.0445487	0.108472	0.412925	TRUE
Lipids (Total cholesterol)[Graham, 2021]	Colorectal	327	0.0528443	0.0329998	0.109299	1.05427	0.988236	1.12471	1.05961e-41	0.0291418	-0.0690007	0.127284	0.560581	0.528822	0.99594	0.0331153	-0.00688473	0.0931153	0.1309	0.0381734	-0.0329933	0.10934	0.293114	FALSE
Lipids (Triglycerides, TG)[Graham, 2021]	Colorectal	297	-0.00586024	0.0327348	0.857921	0.994157	0.932376	1.06003	8.45349e-20	-0.075656	-0.17338	0.0220685	0.129176	0.0642976	0.988968	0.0237294	-0.0262706	0.0937294	0.436152	-0.00860924	-0.0926167	0.0753982	0.840807	FALSE
Physical activity [Doherty, 2018]	Colorectal	5	-0.363062	0.149187	0.0149496	0.695543	0.519201	0.931778	0.60317	-1.01356	-3.41561	1.3885	0.408229	0.592823	0	-0.527081	-1.03708	-0.0370809	0.0467586	-0.440155	-0.813914	-0.0663953	0.0209916	TRUE
Sex hormone-binding globulin [Ruth, 2020]	Colorectal	389	0.126443	0.0699583	0.0706995	1.13478	0.989384	1.30155	1.87259e-55	0.172382	-0.0584883	0.403252	0.14335	0.627666	0.972287	0.0601537	-0.0598463	0.180154	0.298327	0.072623	-0.0951315	0.240378	0.396164	FALSE
Smoking [Wooton, 2020]	Colorectal	126	0.215609	0.106637	0.0431878	1.24062	1.00663	1.529	7.60892e-05	0.587217	-0.258929	1.43336	0.173768	0.374355	0.414464	0.0985963	-0.151404	0.518596	0.466538	0.160387	-0.0973195	0.418094	0.222537	TRUE
Testosterone [Ruth, 2020]	Colorectal	177	0.126322	0.0752956	0.0934087	1.13465	0.97897	1.31508	2.16066e-10	0.0951717	-0.18211	0.372454	0.501125	0.794587	0.951075	0.0547909	-0.0952091	0.184791	0.518676	0.0306226	-0.166326	0.227571	0.76056	FALSE
Testosterone, bioavailable [Ruth, 2020]	Colorectal	116	0.0583011	0.0635103	0.35863	1.06003	0.935965	1.20055	6.33259e-06	0.0020352	-0.265319	0.269389	0.988096	0.640838	0.925438	0.15897	-0.0110298	0.35897	0.0725319	0.0905415	-0.0682326	0.249315	0.263705	FALSE
Type 2 diabetes [Mahajan, 2018]	Colorectal	202	0.0356029	0.0165492	0.0314499	1.03624	1.00317	1.07041	6.53451e-21	-0.024856	-0.0949509	0.0452388	0.487047	0.0569564	0.930715	0.0213953	-0.00860465	0.0513953	0.320233	0.0327603	-0.0152812	0.0808018	0.181375	FALSE
Vitamin D [UK Biobank]	Colorectal	55	-0.0114061	0.0564401	0.839845	0.988659	0.885125	1.1043	3.2462e-07	0.0458342	-0.132502	0.22417	0.614451	0.421578	0.984772	-0.0503395	-0.15034	0.0596605	0.311778	-0.0338597	-0.16068	0.0929611	0.600774	FALSE
2 hour glucose [Chen, 2021]	Colon	14	0.00616682	0.0809371	0.939266	1.00619	0.858587	1.17916	0.000305148	-0.234682	-0.675002	0.205638	0.296197	0.251291	0.761066	0.203621	-0.0763786	0.383621	0.299809	0.0402018	-0.103116	0.183519	0.582465	FALSE
Adiponectin [Spracklen, 2019]	Colon	14	-0.0652273	0.0514575	0.204942	0.936854	0.846977	1.03627	0.154319	-0.0456545	-0.25698	0.165671	0.671983	0.83442	0.962351	-0.0747839	-0.264784	0.105216	0.406921	-0.0586984	-0.179671	0.0622744	0.341598	FALSE
Alcohol drinking [Liu, 2019]	Colon	37	0.248577	0.132588	0.0608188	1.2822	0.988773	1.6627	2.00132e-05	0.226834	-0.144145	0.597813	0.230756	0.87039	0.955857	0.131718	-0.278282	0.351718	0.159476	0.220053	-0.00871179	0.448818	0.059386	FALSE
C-reactive protein [Said, 2022]	Colon	262	0.00711901	0.038507	0.853327	1.00714	0.93393	1.0861	2.9546e-18	0.00786511	-0.109926	0.125656	0.895878	0.987082	0.981686	0.02125	-0.04875	0.08125	0.567677	-0.00459889	-0.097751	0.0885533	0.922915	FALSE
Fasting glucose [Chen, 2021]	Colon	68	-0.0657305	0.0966624	0.496504	0.936383	0.774773	1.1317	1.85214e-07	-0.0411098	-0.386411	0.304192	0.815495	0.866829	0.975654	-0.181667	-0.341667	0.0283333	0.106766	-0.104629	-0.31041	0.101152	0.318988	FALSE
Fasting glucose [Lagou, 2021]	Colon	45	-0.0160461	0.0718028	0.823166	0.984082	0.854895	1.13279	4.14703e-07	0.00763267	-0.190202	0.205468	0.939724	0.735858	0.973816	-0.026245	-0.116245	0.063755	0.644918	-0.0414051	-0.160279	0.0774686	0.49481	FALSE
Fasting insulin [Chen, 2021]	Colon	37	0.460644	0.191413	0.0161041	1.5851	1.08924	2.30668	1.17326e-05	0.430055	-0.765186	1.6253	0.480682	0.957801	0.731154	-0.0788889	-0.568889	1.09111	0.601856	0.400631	-0.00308262	0.804345	0.0517752	FALSE
Fasting insulin [Lagou, 2021]	Colon	13	0.205569	0.276292	0.45686	1.22822	0.714656	2.11085	0.00224154	-2.57752	-4.51099	-0.644048	0.00897943	0.0038232	0.0678627	-0.367601			0.0720628	-0.00188596	-0.543182	0.53941	0.994551	FALSE
Glycated hemoglobin [Chen, 2021]	Colon	74	0.0274178	0.155759	0.860273	1.0278	0.757399	1.39473	2.27066e-15	-0.133438	-0.687714	0.420838	0.637036	0.494875	0.961693	-0.117108	-0.347108	0.132892	0.371437	-0.0353592	-0.331297	0.260579	0.814845	FALSE
Insulin-like growth factor 1 [UK Biobank]	Colon	338	0.0757998	0.031973	0.0177525	1.07875	1.01322	1.14851	1.0905e-11	0.0112822	-0.111745	0.134309	0.857358	0.232424	0.954414	0.230246	0.110246	0.300246	0.00371652	0.0975043	0.0110089	0.184	0.0271452	TRUE
Interleukin-6 [Said, 2022]	Colon	2	-0.00975518	0.125128	0.937859	0.990292	0.774916	1.26553	0.880726
Leptin [Folkersen, 2020]	Colon	2	-0.168352	0.181617	0.353947	0.845057	0.591961	1.20636	0.100507
Lipids (High-density lipoprotein, HDL)[Graham, 2021]	Colon	285	-0.023684	0.0360513	0.511212	0.976594	0.90997	1.0481	1.2389e-18	0.0340631	-0.0747972	0.142924	0.539687	0.172181	0.99153	-0.0343364	-0.104336	0.0256636	0.25626	-0.0619774	-0.157464	0.033509	0.203318	FALSE
Lipids (Low-density lipoprotein, LDL)[Graham, 2021]	Colon	313	0.0940204	0.0374629	0.0120836	1.09858	1.02081	1.18228	5.41147e-25	0.0730848	-0.0326145	0.178784	0.175354	0.589025	0.990883	0.0698666	-0.0201334	0.129867	0.146394	0.0174417	-0.0707516	0.105635	0.6983	TRUE
Lipids (Total cholesterol)[Graham, 2021]	Colon	327	0.0743119	0.0355975	0.0368375	1.07714	1.00455	1.15498	7.16867e-23	0.0454931	-0.060188	0.151174	0.398828	0.476462	0.99095	0.0762103	0.0162103	0.13621	0.0153519	0.0803597	-0.0035375	0.164257	0.0604739	TRUE
Lipids (Triglycerides, TG)[Graham, 2021]	Colon	297	-0.0135674	0.0367557	0.712036	0.986524	0.917955	1.06022	3.35173e-12	-0.0840951	-0.193946	0.0257563	0.133505	0.0962907	0.988967	0.0509002	-0.00909976	0.1109	0.134784	-0.0408663	-0.14058	0.0588478	0.421824	FALSE
Physical activity [Doherty, 2018]	Colon	5	-0.396947	0.189573	0.0362686	0.67237	0.463707	0.974928	0.342751	-0.551357	-4.01755	2.91484	0.755219	0.929888	0	-0.632612	-1.35261	0.327388	0.143575	-0.375903	-0.846425	0.0946193	0.117389	FALSE
Sex hormone-binding globulin [Ruth, 2020]	Colon	389	0.104378	0.0760065	0.169665	1.11002	0.956388	1.28833	5.70038e-32	0.124198	-0.126596	0.374992	0.331742	0.847219	0.972318	0.0856543	-0.0543457	0.215654	0.211703	0.111994	-0.0758355	0.299823	0.242551	FALSE
Smoking [Wooton, 2020]	Colon	126	0.284622	0.120977	0.0186382	1.32926	1.04866	1.68495	0.00354292	0.496247	-0.462299	1.45479	0.310254	0.655101	0.415108	0.67289	0.12289	0.94289	0.0115076	0.309567	0.00564436	0.613489	0.0458943	TRUE
Testosterone [Ruth, 2020]	Colon	177	0.140007	0.0872176	0.108437	1.15028	0.969537	1.36472	5.89125e-08	0.110596	-0.210459	0.43165	0.499574	0.831838	0.951048	0.119717	-0.0302833	0.299717	0.113326	0.0969448	-0.13782	0.331709	0.41831	FALSE
Testosterone, bioavailable [Ruth, 2020]	Colon	116	0.0353402	0.0688193	0.607586	1.03597	0.905251	1.18557	0.00648656	-0.0888697	-0.377445	0.199706	0.546116	0.339893	0.926324	-0.000667804	-0.180668	0.189332	1	0.159744	-0.0410675	0.360556	0.118964	FALSE
Type 2 diabetes [Mahajan, 2018]	Colon	202	0.0388387	0.0178609	0.0296666	1.0396	1.00384	1.07664	3.68333e-11	-0.0139384	-0.0893396	0.0614628	0.717118	0.12175	0.93096	0.0195349	-0.0104651	0.0495349	0.221446	0.0359119	-0.0200172	0.0918409	0.208216	FALSE
Vitamin D [UK Biobank]	Colon	55	-0.00469886	0.0650123	0.942382	0.995312	0.876235	1.13057	9.6722e-06	0.174301	-0.0229725	0.371575	0.0833223	0.0230812	0.984724	0.036104	-0.123896	0.136104	0.517483	0.0703583	-0.0689768	0.209693	0.322321	FALSE
2 hour glucose [Chen, 2021]	Proximal Colon	14	-0.00809209	0.0678346	0.905044	0.991941	0.86845	1.13299	0.254812	-0.259396	-0.61626	0.097467	0.154257	0.139571	0.761556	-0.197078	-0.357078	0.442922	0.202036	-0.0979023	-0.270613	0.0748086	0.266561	FALSE
Adiponectin [Spracklen, 2019]	Proximal Colon	14	-0.0341705	0.0562899	0.543821	0.966407	0.865458	1.07913	0.61446	0.00617254	-0.216153	0.228498	0.956604	0.682062	0.962713	0.0153996	-0.1246	0.1454	0.783135	-0.00365843	-0.155277	0.14796	0.96228	FALSE
Alcohol drinking [Liu, 2019]	Proximal Colon	37	0.226086	0.163239	0.166052	1.25368	0.910414	1.72638	0.000201314	0.188	-0.269038	0.645038	0.420115	0.816739	0.955859	0.231288	-0.968712	0.511288	0.138015	0.290155	-0.00769772	0.588008	0.056222	FALSE
C-reactive protein [Said, 2022]	Proximal Colon	262	0.0167053	0.0446181	0.708102	1.01685	0.9317	1.10977	1.61137e-08	0.0117598	-0.124757	0.148277	0.865926	0.926231	0.981678	0.03625	-0.05375	0.11625	0.393761	0.0151328	-0.103549	0.133815	0.802657	FALSE
Fasting glucose [Chen, 2021]	Proximal Colon	68	-0.133686	0.103091	0.194709	0.874865	0.714808	1.07076	0.00907459	-0.112747	-0.480754	0.255261	0.54819	0.893511	0.975676	-0.208333	-0.438333	0.00166667	0.0589205	-0.215412	-0.473892	0.0430668	0.102384	FALSE
Fasting glucose [Lagou, 2021]	Proximal Colon	45	-0.0663437	0.0766575	0.386789	0.935809	0.80526	1.08752	0.00448502	-0.0148699	-0.225162	0.195422	0.889774	0.49018	0.973737	-0.0477255	-0.197725	0.102275	0.559371	-0.0425363	-0.197264	0.112191	0.590014	FALSE
Fasting insulin [Chen, 2021]	Proximal Colon	37	0.494412	0.205543	0.0161547	1.63953	1.09588	2.45289	0.012851	0.403857	-0.877735	1.68545	0.536821	0.883838	0.731164	0.406406	-0.0335937	1.23641	0.0744257	0.681619	0.195079	1.16816	0.00603604	TRUE
Fasting insulin [Lagou, 2021]	Proximal Colon	13	0.218435	0.271551	0.421166	1.24413	0.73067	2.11841	0.125147	-3.20577	-5.19123	-1.22031	0.00155297	0.000528838	0.0642607	0.411464	-0.568536	2.03146	0.167594	0.156235	-0.49863	0.8111	0.640071	FALSE
Glycated hemoglobin [Chen, 2021]	Proximal Colon	74	-0.0792737	0.169441	0.639889	0.923787	0.66274	1.28766	4.14707e-07	-0.0589514	-0.664774	0.546871	0.848745	0.937156	0.961589	-0.648193	-0.988193	-0.228193	0.010732	0.0605305	-0.321531	0.442592	0.756166	FALSE
Insulin-like growth factor 1 [UK Biobank]	Proximal Colon	338	0.0609998	0.0388745	0.116614	1.0629	0.984922	1.14705	8.25777e-07	-0.0480753	-0.197574	0.101423	0.528511	0.0968029	0.954486	0.106356	0.0263555	0.196356	0.0235949	-0.0224311	-0.139975	0.0951129	0.708388	FALSE
Interleukin-6 [Said, 2022]	Proximal Colon	2	0.0835982	0.161473	0.604653	1.08719	0.792245	1.49194	0.402685
Leptin [Folkersen, 2020]	Proximal Colon	2	-0.15766	0.181805	0.385836	0.85414	0.598103	1.21978	0.20348
Lipids (High-density lipoprotein, HDL)[Graham, 2021]	Proximal Colon	285	-0.0332206	0.0430766	0.440589	0.967325	0.889008	1.05254	9.68537e-11	0.0535687	-0.0763241	0.183461	0.418916	0.0856231	0.991539	-0.085224	-0.155224	0.034776	0.217521	-0.0356901	-0.153989	0.082609	0.554313	FALSE
Lipids (Low-density lipoprotein, LDL)[Graham, 2021]	Proximal Colon	313	0.0434026	0.0428391	0.310987	1.04436	0.960251	1.13583	1.00994e-10	0.00896987	-0.11196	0.1299	0.884412	0.437806	0.990872	0.00435472	-0.105645	0.104355	0.84719	0.0111462	-0.105427	0.12772	0.851346	FALSE
Lipids (Total cholesterol)[Graham, 2021]	Proximal Colon	327	0.0207	0.0418106	0.620536	1.02092	0.940591	1.1081	1.17436e-11	-0.00788449	-0.132065	0.116296	0.900965	0.547899	0.990991	-0.0217237	-0.111724	0.0582763	0.651332	-0.00355454	-0.11395	0.106841	0.949681	FALSE
Lipids (Triglycerides, TG)[Graham, 2021]	Proximal Colon	297	-0.012615	0.043513	0.771882	0.987464	0.90674	1.07537	7.96341e-06	-0.15094	-0.280002	-0.0218775	0.0218941	0.00551982	0.988968	-0.0276575	-0.117657	0.0723425	0.445916	-0.0505476	-0.175168	0.0740728	0.426622	FALSE
Physical activity [Doherty, 2018]	Proximal Colon	5	-0.223188	0.230522	0.33295	0.799964	0.509155	1.25687	0.476368	0.191774	-3.72966	4.11321	0.92364	0.834442	0	-0.360259	-1.52026	0.989741	0.356281	-0.112205	-0.693145	0.468734	0.705017	FALSE
Sex hormone-binding globulin [Ruth, 2020]	Proximal Colon	389	0.0729361	0.0828965	0.378943	1.07566	0.914353	1.26543	2.22071e-09	0.140282	-0.133472	0.414037	0.315204	0.54893	0.972313	0.101586	-0.0784136	0.281586	0.310401	0.156463	-0.0811487	0.394074	0.196842	FALSE
Smoking [Wooton, 2020]	Proximal Colon	126	0.138666	0.141728	0.327881	1.14874	0.870127	1.51656	0.162721	0.0298055	-1.09554	1.15515	0.9586	0.844845	0.413894	0.238612	-0.291388	0.798612	0.368321	0.180415	-0.213157	0.573987	0.368943	FALSE
Testosterone [Ruth, 2020]	Proximal Colon	177	0.0355566	0.101176	0.725265	1.0362	0.849807	1.26347	0.00176841	-0.0322931	-0.405011	0.340425	0.865155	0.67319	0.95106	0.210251	-0.149749	0.440251	0.246469	0.00867024	-0.306988	0.324328	0.957067	FALSE
Testosterone, bioavailable [Ruth, 2020]	Proximal Colon	116	0.0561344	0.0869551	0.518567	1.05774	0.891995	1.25428	0.019449	0.013496	-0.353715	0.380707	0.942575	0.797012	0.932222	-0.0528043	-0.442804	0.417196	0.602039	0.0762208	-0.168404	0.320846	0.541405	FALSE
Type 2 diabetes [Mahajan, 2018]	Proximal Colon	202	0.0233397	0.0206282	0.257868	1.02361	0.983054	1.06585	6.70847e-05	-0.0413649	-0.128474	0.0457448	0.352005	0.100647	0.93098	0.0178947	-0.0521053	0.0578947	0.660534	-0.0227979	-0.0911407	0.0455449	0.513235	FALSE
Vitamin D [UK Biobank]	Proximal Colon	55	-0.0365619	0.0823209	0.656942	0.964098	0.820445	1.1329	3.50415e-05	0.0557341	-0.204092	0.315561	0.674177	0.373833	0.984753	-0.0210089	-0.171009	0.128991	0.769183	0.0228031	-0.143606	0.189212	0.788256	FALSE
2 hour glucose [Chen, 2021]	Distal Colon	14	0.0507094	0.102997	0.62248	1.05202	0.859709	1.28734	0.00077702	-0.143797	-0.725173	0.437579	0.627836	0.483182	0.76167	0.181852	0.0318519	0.541852	0.0388255	0.0659659	-0.12179	0.253721	0.491067	FALSE
Adiponectin [Spracklen, 2019]	Distal Colon	14	-0.0961319	0.0603535	0.111202	0.908344	0.807007	1.02241	0.350064	-0.0764923	-0.32397	0.170985	0.544647	0.857759	0.962307	-0.139725	-0.409725	0.0202751	0.0857131	-0.095752	-0.253544	0.0620404	0.234302	FALSE
Alcohol drinking [Liu, 2019]	Distal Colon	37	0.239296	0.147992	0.105889	1.27036	0.950504	1.69784	0.00712568	0.225741	-0.185253	0.636735	0.281694	0.926256	0.956159	0.157178	-0.112822	0.407178	0.294058	0.14735	-0.147392	0.442092	0.327165	FALSE
C-reactive protein [Said, 2022]	Distal Colon	262	-0.00321413	0.0488771	0.947569	0.996791	0.905732	1.097	2.01553e-14	-0.0171525	-0.16662	0.132315	0.822041	0.811563	0.981689	0.00945946	-0.0805405	0.0994595	0.816774	0.000278766	-0.131719	0.132276	0.996697	FALSE
Fasting glucose [Chen, 2021]	Distal Colon	68	0.0148239	0.121478	0.902876	1.01493	0.799899	1.28778	5.22659e-06	-0.0393448	-0.472742	0.394053	0.858778	0.768719	0.975697	-0.189545	-0.389545	0.0704545	0.169742	-0.012986	-0.291395	0.265423	0.927159	FALSE
Fasting glucose [Lagou, 2021]	Distal Colon	45	0.0129908	0.09492	0.891141	1.01308	0.841096	1.22022	2.82558e-07	-0.0457895	-0.306366	0.214787	0.730536	0.524785	0.973863	-0.0137833	-0.153783	0.106217	0.83119	-0.0546898	-0.210099	0.100719	0.490365	FALSE
Fasting insulin [Chen, 2021]	Distal Colon	37	0.449653	0.23771	0.058544	1.56777	0.983881	2.49817	0.000182265	0.601987	-0.884633	2.08861	0.427393	0.832258	0.729328	0.187514	-0.342486	1.21751	0.326945	0.520415	-0.00121091	1.04204	0.0505342	FALSE
Fasting insulin [Lagou, 2021]	Distal Colon	13	0.0898588	0.357306	0.801435	1.09402	0.543108	2.20376	0.00318748	-2.2544	-5.26247	0.75367	0.141861	0.117403	0.070993	-0.626266			0.316566	-0.221487	-0.910686	0.467713	0.52878	FALSE
Glycated hemoglobin [Chen, 2021]	Distal Colon	74	0.175212	0.192371	0.362398	1.1915	0.817236	1.73716	9.26285e-12	-0.138356	-0.819888	0.543177	0.690715	0.279274	0.961697	-0.0716867	-0.411687	0.248313	0.626218	-0.0820111	-0.50323	0.339207	0.702755	FALSE
Insulin-like growth factor 1 [UK Biobank]	Distal Colon	338	0.0955046	0.0397151	0.0161839	1.10021	1.01782	1.18928	3.96504e-07	0.0422023	-0.110658	0.195062	0.588428	0.427042	0.954547	0.178971	0.0389712	0.288971	0.014342	0.0771512	-0.0385764	0.192879	0.191337	TRUE
Interleukin-6 [Said, 2022]	Distal Colon	2	-0.141149	0.19701	0.47371	0.86836	0.590207	1.2776	0.229151
Leptin [Folkersen, 2020]	Distal Colon	2	-0.263243	0.226014	0.244132	0.768555	0.493505	1.1969	0.120496
Lipids (High-density lipoprotein, HDL)[Graham, 2021]	Distal Colon	285	-0.00370004	0.044235	0.933339	0.996307	0.913566	1.08654	1.80293e-11	0.00888191	-0.125225	0.142989	0.896718	0.809311	0.991351	-0.0460935	-0.126093	0.0639065	0.449651	-0.0704935	-0.197037	0.0560495	0.274903	FALSE
Lipids (Low-density lipoprotein, LDL)[Graham, 2021]	Distal Colon	313	0.150269	0.0467545	0.00130896	1.16215	1.06039	1.27368	1.91739e-17	0.162951	0.0306207	0.295282	0.0158005	0.794305	0.990867	0.117048	0.0470485	0.197048	0.00441258	0.171686	0.0564279	0.286944	0.0035057	TRUE
Lipids (Total cholesterol)[Graham, 2021]	Distal Colon	327	0.135779	0.0436119	0.00184975	1.14543	1.05159	1.24764	7.0386e-14	0.113407	-0.0163229	0.243137	0.0866469	0.652895	0.990963	0.133447	0.0534473	0.213447	0.00179357	0.140732	0.0311167	0.250347	0.0118579	TRUE
Lipids (Triglycerides, TG)[Graham, 2021]	Distal Colon	297	-0.0186567	0.046704	0.68955	0.981516	0.89566	1.0756	3.00422e-09	-0.0171409	-0.157427	0.123145	0.810734	0.977677	0.988963	0.0488094	-0.0611906	0.148809	0.340649	-0.0135758	-0.152015	0.124863	0.847585	FALSE
Physical activity [Doherty, 2018]	Distal Colon	5	-0.695755	0.235406	0.00312109	0.498698	0.314383	0.791071	0.424822	-1.11919	-5.33354	3.09516	0.602716	0.842699	0	-0.818143	-1.82814	-0.0381425	0.045527	-0.656937	-1.26025	-0.0536289	0.0328274	TRUE
Sex hormone-binding globulin [Ruth, 2020]	Distal Colon	389	0.161968	0.0956646	0.0904391	1.17582	0.974792	1.41831	3.14025e-24	0.127955	-0.187536	0.443446	0.426664	0.79262	0.972352	-0.0316727	-0.221673	0.258327	0.752943	-0.00833625	-0.254021	0.237348	0.946977	FALSE
Smoking [Wooton, 2020]	Distal Colon	126	0.530137	0.15423	0.000587488	1.69917	1.2559	2.29888	0.0167019	0.72745	-0.49579	1.95069	0.243787	0.744164	0.420253	1.08889	0.568894	1.68889	0.00121463	0.529557	0.122179	0.936936	0.0108408	TRUE
Testosterone [Ruth, 2020]	Distal Colon	177	0.24406	0.110183	0.0267566	1.27642	1.0285	1.5841	5.92064e-06	0.304306	-0.10109	0.709702	0.141231	0.730463	0.951093	0.00817082	-0.221829	0.318171	0.921108	-0.0336445	-0.340702	0.273413	0.829958	FALSE
Testosterone, bioavailable [Ruth, 2020]	Distal Colon	116	-0.0204728	0.0841527	0.807787	0.979735	0.830764	1.15542	0.104953	-0.222598	-0.574772	0.129577	0.21541	0.203305	0.928956	-0.0988352	-0.308835	0.121165	0.316779	-0.117479	-0.391049	0.156091	0.399975	FALSE
Type 2 diabetes [Mahajan, 2018]	Distal Colon	202	0.0582234	0.0225481	0.00981775	1.05995	1.01413	1.10785	2.34643e-08	0.0184395	-0.0773169	0.114196	0.705859	0.358614	0.930852	0.0704762	0.0204762	0.120476	0.00916702	0.0729606	0.00871712	0.137204	0.0260203	TRUE
Vitamin D [UK Biobank]	Distal Colon	55	0.0104189	0.0725255	0.88577	1.01047	0.876579	1.16482	0.0141029	0.261018	0.0471245	0.474911	0.0167669	0.00335429	0.984742	0.0429297	-0.16707	0.18293	0.552982	0.125895	-0.0595738	0.311364	0.183383	FALSE
2 hour glucose [Chen, 2021]	Rectal	14	0.0565748	0.0817519	0.488918	1.05821	0.901535	1.2421	0.0405227	-0.184302	-0.62945	0.260846	0.417095	0.256403	0.761786	0.0260494	-0.153951	0.406049	0.888031	0.0659409	-0.106341	0.238223	0.453149	FALSE
Adiponectin [Spracklen, 2019]	Rectal	14	-0.0236501	0.0570576	0.678511	0.976627	0.873296	1.09219	0.416676	0.0104968	-0.221958	0.242951	0.929475	0.739806	0.962855	-0.0115111	-0.181511	0.118489	0.828114	-0.0262089	-0.178159	0.125741	0.735317	FALSE
C-reactive protein [Said, 2022]	Rectal	262	-0.00184498	0.0441897	0.966697	0.998157	0.915344	1.08846	4.48456e-08	0.0442834	-0.0904312	0.178998	0.519394	0.380766	0.981717	0.0539286	-0.0260714	0.233929	0.182267	0.0692051	-0.0591545	0.197565	0.290642	FALSE
Fasting glucose [Chen, 2021]	Rectal	68	0.18842	0.10033	0.06038	1.20734	0.991811	1.46971	0.0208997	0.217598	-0.140298	0.575493	0.233401	0.847861	0.975692	0.153117	-0.0868835	0.363117	0.17329	0.184538	-0.0887835	0.457859	0.185734	FALSE
Fasting glucose [Lagou, 2021]	Rectal	45	0.15021	0.0761862	0.0486528	1.16208	1.00089	1.34923	0.00506655	0.105488	-0.104061	0.315036	0.323811	0.547965	0.973854	0.135854	0.00585396	0.605854	0.0547094	0.0550309	-0.101666	0.211728	0.491249	TRUE
Fasting insulin [Chen, 2021]	Rectal	37	0.512186	0.190094	0.00705192	1.66894	1.14982	2.42241	0.0696044	0.0180284	-1.15959	1.19565	0.976063	0.385767	0.726239	1.25906	-0.240937	1.80906	0.134748	0.563096	0.0823455	1.04385	0.0216943	TRUE
Fasting insulin [Lagou, 2021]	Rectal	13	0.0220796	0.25869	0.931982	1.02233	0.615732	1.69741	0.185407	-2.549	-4.53531	-0.56269	0.0118968	0.00930065	0.063587	-0.531223	-1.07122	1.74878	0.143737	-0.240102	-0.883257	0.403053	0.464357	FALSE
Glycated hemoglobin [Chen, 2021]	Rectal	74	0.191588	0.155724	0.218583	1.21117	0.892593	1.64345	0.000120215	0.0583426	-0.496353	0.613038	0.836675	0.572079	0.96151	0.086506	-0.243494	0.426506	0.583652	0.216069	-0.178926	0.611065	0.28366	FALSE
Insulin-like growth factor 1 [UK Biobank]	Rectal	338	0.0474887	0.0365634	0.194011	1.04863	0.976116	1.12654	0.0011603	0.0423293	-0.0989939	0.183653	0.55717	0.933802	0.954268	-0.0437605	-0.123761	0.0562395	0.395029	-0.0217904	-0.131661	0.0880802	0.697487	FALSE
Interleukin-6 [Said, 2022]	Rectal	2	0.121785	0.161473	0.450721	1.12951	0.823084	1.55002	0.581617
Leptin [Folkersen, 2020]	Rectal	2	-0.0621851	0.142962	0.66358	0.939709	0.710074	1.24361	0.565584
Lipids (High-density lipoprotein, HDL)[Graham, 2021]	Rectal	285	0.0371616	0.0447669	0.406474	1.03786	0.950678	1.13304	3.03006e-14	0.0433434	-0.0923647	0.179051	0.531324	0.90672	0.991429	0.0110816	-0.0789184	0.121082	0.827435	0.0330784	-0.0905674	0.156724	0.600042	FALSE
Lipids (Low-density lipoprotein, LDL)[Graham, 2021]	Rectal	313	0.0802872	0.0438725	0.067248	1.0836	0.994315	1.1809	2.98488e-13	0.0920988	-0.0316538	0.215851	0.144665	0.79449	0.990905	0.078234	-0.001766	0.178234	0.06398	0.0859822	-0.0296438	0.201608	0.144985	FALSE
Lipids (Total cholesterol)[Graham, 2021]	Rectal	327	0.0509097	0.0431113	0.237646	1.05223	0.966971	1.145	6.58511e-15	0.0470897	-0.0809597	0.175139	0.471051	0.9379	0.990959	0.0059358	-0.0640642	0.0959358	0.794606	0.0247562	-0.085691	0.135204	0.660432	FALSE
Lipids (Triglycerides, TG)[Graham, 2021]	Rectal	297	-0.0481215	0.0434205	0.267747	0.953018	0.875269	1.03767	7.75687e-06	-0.105673	-0.235775	0.0244281	0.111394	0.251876	0.988978	-0.0413299	-0.13133	0.0486701	0.380985	-0.0774551	-0.203712	0.0488016	0.229214	FALSE
Physical activity [Doherty, 2018]	Rectal	5	-0.292314	0.241048	0.225253	0.746534	0.465445	1.19738	0.359099	0.5204	-3.81083	4.85163	0.813828	0.710943	0	-0.0593493	-1.96935	0.440651	0.820905	-0.0682828	-0.645788	0.509222	0.816739	FALSE
Sex hormone-binding globulin [Ruth, 2020]	Rectal	389	0.186357	0.0885791	0.0353916	1.20485	1.01283	1.43328	2.654e-16	0.248952	-0.0428704	0.540774	0.0945177	0.600765	0.972382	0.0502198	-0.12978	0.31022	0.519907	0.256107	0.0123143	0.4999	0.0394976	TRUE
Smoking [Wooton, 2020]	Rectal	126	0.405796	0.164597	0.0136864	1.5005	1.08675	2.07176	0.000158091	0.280418	-1.02346	1.5843	0.673377	0.845736	0.414545	0.294667	-0.155333	0.894667	0.123112	0.422162	0.0115901	0.832734	0.043874	TRUE
Testosterone [Ruth, 2020]	Rectal	177	0.129081	0.104747	0.21783	1.13778	0.926614	1.39708	0.000121531	0.145593	-0.239933	0.531119	0.459192	0.92091	0.951119	0.0542628	-0.135737	0.324263	0.563973	0.0672871	-0.229325	0.363899	0.656593	FALSE
Testosterone, bioavailable [Ruth, 2020]	Rectal	116	0.0782084	0.092446	0.397558	1.08135	0.902143	1.29615	0.000906543	0.177432	-0.211255	0.56612	0.370944	0.571384	0.924109	0.0403228	-0.399677	0.520323	0.745765	0.120044	-0.127153	0.367241	0.341199	FALSE
Type 2 diabetes [Mahajan, 2018]	Rectal	202	0.0285349	0.0221641	0.197943	1.02895	0.985205	1.07463	1.7283e-08	-0.0290372	-0.122849	0.0647749	0.544078	0.174998	0.930991	-0.0116279	-0.0616279	0.0483721	0.767786	0.014621	-0.059234	0.0884761	0.698007	FALSE
Vitamin D [UK Biobank]	Rectal	55	-0.0808605	0.0802444	0.313609	0.922322	0.788095	1.07941	0.000118208	-0.121191	-0.375892	0.13351	0.351034	0.691736	0.984751	-0.223586	-0.373586	0.186414	0.0687697	-0.140726	-0.345206	0.0637539	0.177377	FALSE
Testosterone, bioavailable (Ruth, 2020)	Rectal	116	0.0782084	0.092446	0.397558	1.08135	0.902143	1.29615	0.000906543	0.177432	-0.211255	0.56612	0.370944	0.571384	0.924109	0.0403228	-0.399677	0.520323	0.745765	0.120044	-0.127153	0.367241	0.341199	FALSE
Type 2 diabetes	Rectal	202	0.0285349	0.0221641	0.197943	1.02895	0.985205	1.07463	1.7283e-08	-0.0290372	-0.122849	0.0647749	0.544078	0.174998	0.930991	-0.0116279	-0.0616279	0.0483721	0.767786	0.014621	-0.059234	0.0884761	0.698007	FALSE
Vitamin D	Rectal	55	-0.0808605	0.0802444	0.313609	0.922322	0.788095	1.07941	0.000118208	-0.121191	-0.375892	0.13351	0.351034	0.691736	0.984751	-0.223586	-0.373586	0.186414	0.0687697	-0.140726	-0.345206	0.0637539	0.177377	FALSE
2 hour glucose [Chen, 2021]	Female Colorectal	14	0.0659397	0.0786566	0.401849	1.06816	0.915555	1.24621	0.0223155	-0.109432	-0.546321	0.327457	0.623474	0.39967	0.757805	0.132428	-0.027572	0.342428	0.111271	0.0776747	-0.0816458	0.236995	0.339297	FALSE
Adiponectin (female) [Spracklen, 2019]	Female Colorectal	11	-0.0938919	0.0536208	0.0799398	0.910381	0.819561	1.01127	0.418907	-0.198697	-0.430211	0.032817	0.0925417	0.319307	0.930066	-0.0476339	-0.257634	0.142366	0.349734	-0.101982	-0.241256	0.0372928	0.151243	FALSE
C-reactive protein [Said, 2022]	Female Colorectal	262	0.0433669	0.0401029	0.279524	1.04432	0.96538	1.12972	4.2426e-07	0.0964006	-0.0260642	0.218865	0.122873	0.268517	0.981654	0.1375	0.0575	0.2175	0.000945848	0.0954879	-0.0147836	0.20576	0.0896588	FALSE
Fasting glucose [Chen, 2021]	Female Colorectal	68	0.0756198	0.0948158	0.425135	1.07855	0.895641	1.29882	0.00724607	0.0436835	-0.293899	0.381266	0.799788	0.823693	0.975787	0.0639286	-0.146071	0.253929	0.5505	0.0120858	-0.22539	0.249562	0.920544	FALSE
Fasting glucose, female [Lagou, 2021]	Female Colorectal	24	0.106021	0.111695	0.342518	1.11185	0.893242	1.38395	0.00675071	-0.0910466	-0.524639	0.342545	0.680664	0.3023	0.945777	0.0611452	-0.128855	0.271145	0.509686	0.0156131	-0.212281	0.243507	0.893183	FALSE
Fasting insulin [Chen, 2021]	Female Colorectal	37	0.416023	0.168548	0.0135765	1.51592	1.08945	2.10933	0.127549	-0.356391	-1.37814	0.665362	0.494201	0.118226	0.727846	0.510368	-0.359632	1.72037	0.135985	0.165852	-0.281897	0.613601	0.467841	FALSE
Fasting insulin, female [Lagou, 2021]	Female Colorectal	6	0.0723701	0.136661	0.596418	1.07505	0.822439	1.40526	0.125802	0.0886797	-0.312553	0.489912	0.664878	0.904925	0.888385	0.078587	-0.131413	0.288587	0.463452	0.0968366	-0.140904	0.334577	0.424677	FALSE
Glycated hemoglobin [Chen, 2021]	Female Colorectal	74	0.0677162	0.142323	0.634223	1.07006	0.809586	1.41434	0.000169434	-0.186713	-0.69219	0.318764	0.469084	0.237371	0.961268	-0.0783133	-0.318313	0.201687	0.471502	0.0566959	-0.286212	0.399604	0.745894	FALSE
Insulin-like growth factor 1 (female) [UK Biobank]	Female Colorectal	200	0.0791928	0.034937	0.0234067	1.08241	1.01078	1.15913	0.0373964	-0.0282333	-0.16971	0.113243	0.695698	0.0894544	0.934727	0.230693	0.0306928	0.340693	0.0171814	0.0449598	-0.0619052	0.151825	0.409606	FALSE
Interleukin-6 [Said, 2022]	Female Colorectal	2	0.0908416	0.147892	0.539056	1.0951	0.819532	1.46332	0.769375
Leptin [Folkersen, 2020]	Female Colorectal	2	-0.213529	0.175792	0.224491	0.807728	0.57231	1.13999	0.183815
Lipids (High-density lipoprotein, HDL)[Graham, 2021]	Female Colorectal	285	-0.0522259	0.0393585	0.184532	0.949114	0.878651	1.02523	2.84928e-10	-0.0184013	-0.137667	0.100864	0.762347	0.465832	0.991656	-0.0714789	-0.161479	-0.0114789	0.0438206	-0.0692155	-0.177598	0.0391671	0.210688	FALSE
Lipids (Low-density lipoprotein, LDL)[Graham, 2021]	Female Colorectal	313	0.109624	0.0407158	0.00709333	1.11586	1.03027	1.20856	1.29363e-13	0.100802	-0.0143757	0.21598	0.086284	0.834841	0.990855	0.125814	0.0558142	0.205814	0.001644	0.0957277	-0.00792585	0.199381	0.0702809	TRUE
Lipids (Total cholesterol)[Graham, 2021]	Female Colorectal	327	0.0867507	0.0377979	0.0217263	1.09062	1.01275	1.17449	3.182e-10	0.0329773	-0.079189	0.145144	0.564455	0.21109	0.990988	0.0735519	0.00355193	0.143552	0.0416463	0.0493965	-0.0489034	0.147696	0.324674	TRUE
Lipids (Triglycerides, TG)[Graham, 2021]	Female Colorectal	297	0.0484032	0.0406714	0.234006	1.04959	0.969174	1.13669	7.2581e-07	-0.0234366	-0.144993	0.0981196	0.705513	0.125593	0.988977	0.0494543	-0.0905457	0.159454	0.37241	0.0454269	-0.07856	0.169414	0.472695	FALSE
Physical activity [Doherty, 2018]	Female Colorectal	5	-0.456705	0.289887	0.11515	0.633367	0.358842	1.11791	0.118453	-3.7175	-7.60605	0.171052	0.0609652	0.0977396	0	-0.670595	-1.57059	0.449405	0.108111	-0.502783	-1.08952	0.083955	0.0930513	FALSE
Sex hormone-binding globulin, female [Ruth, 2020]	Female Colorectal	219	0.0751939	0.0810874	0.35376	1.07809	0.919676	1.2638	9.24017e-13	0.0908473	-0.177103	0.358798	0.50636	0.886772	0.965204	0.00985748	-0.180143	0.179857	1	-0.0321034	-0.266187	0.20198	0.788084	FALSE
Smoking [Wooton, 2020]	Female Colorectal	126	0.0593697	0.151627	0.695391	1.06117	0.788349	1.4284	0.000150846	0.869902	-0.328669	2.06847	0.154879	0.171363	0.415849	-0.154246	-0.644246	0.575754	0.762748	-0.0494603	-0.42207	0.323149	0.794735	FALSE
Testosterone, bioavailable, female [Ruth, 2020]	Female Colorectal	143	0.0377977	0.0634656	0.551468	1.03852	0.917051	1.17608	6.5724e-07	0.145227	-0.108828	0.399283	0.262549	0.341799	0.927078	0.120793			0.0826183	0.0802995	-0.0875389	0.248138	0.348392	FALSE
Testosterone, female [Ruth, 2020]	Female Colorectal	213	0.0537457	0.0411729	0.191769	1.05522	0.973408	1.1439	4.31889e-06	0.0215513	-0.133343	0.176446	0.785084	0.632945	0.939946	-0.00867011	-0.10867	0.11133	0.865023	0.0371958	-0.0859364	0.160328	0.553806	FALSE
Type 2 diabetes (female) [Mahajan, 2018]	Female Colorectal	74	0.0381623	0.0254319	0.133467	1.0389	0.988385	1.092	3.1157e-05	-0.0183774	-0.14324	0.106485	0.772987	0.333016	0.888607	0.045	-0.015	0.085	0.175888	0.0305999	-0.0363624	0.0975623	0.37044	FALSE
Vitamin D (female) [UK Biobank]	Female Colorectal	23	0.0607535	0.0618876	0.326261	1.06264	0.941252	1.19968	0.0224899	0.0225146	-0.155508	0.200538	0.80423	0.559869	0.992126	0.0315427	-0.138457	0.131543	0.617696	0.00258696	-0.129868	0.135042	0.969465	FALSE
2 hour glucose [Chen, 2021]	Male Colorectal	14	-0.0269847	0.0893991	0.76277	0.973376	0.816928	1.15978	0.00110448	-0.273977	-0.764945	0.216991	0.274074	0.291494	0.760981	0.139053	-0.0409465	0.339053	0.103562	0.0432915	-0.120377	0.20696	0.604162	FALSE
Adiponectin (male) [Spracklen, 2019]	Male Colorectal	11	-0.118427	0.065657	0.0712758	0.888317	0.781053	1.01031	0.0593404	0.0466875	-0.211145	0.30452	0.722662	0.153742	0.94207	-0.118721	-0.588721	0.0612795	0.237655	-0.0484628	-0.180953	0.0840278	0.473423	FALSE
C-reactive protein [Said, 2022]	Male Colorectal	262	-0.0227742	0.0406134	0.574964	0.977483	0.902691	1.05847	1.1255e-09	-0.0451305	-0.169289	0.0790285	0.476201	0.645269	0.981666	-0.0075	-0.0875	0.0625	0.756869	-0.0608909	-0.175434	0.0536518	0.29745	FALSE
Estradiol, male [Ruth, 2020]	Male Colorectal	13	-0.942347	0.479479	0.0493729	0.389712	0.152269	0.997418	0.38224	0.488718	-1.86359	2.84103	0.683859	0.195613	0.921803	-2.00514	-4.91514	-0.835142	0.025434	-0.596647	-1.85551	0.662218	0.352921	FALSE
Fasting glucose [Chen, 2021]	Male Colorectal	68	-0.0400068	0.105162	0.703625	0.960783	0.781829	1.1807	1.28365e-05	0.0701324	-0.302836	0.443101	0.712464	0.486646	0.975776	0.00607046	-0.16393	0.22607	0.914189	0.0932063	-0.145596	0.332008	0.444278	FALSE
Fasting glucose, male [Lagou, 2021]	Male Colorectal	17	0.0664136	0.0953722	0.486202	1.06867	0.886466	1.28832	0.000563648	0.0380417	-0.236131	0.312214	0.785663	0.775732	0.972995	0.0498621	-0.0701379	0.199862	0.435436	0.0522263	-0.0823823	0.186835	0.446992	FALSE
Fasting insulin [Chen, 2021]	Male Colorectal	37	0.494456	0.233108	0.0339093	1.63961	1.03829	2.58918	7.09928e-07	0.665595	-0.792439	2.12363	0.370933	0.808308	0.72475	0.408929	-0.161071	1.24893	0.0817477	0.399231	-0.061496	0.859958	0.0894407	TRUE
Fasting insulin, male [Lagou, 2021]	Male Colorectal	4	-0.0845553	0.234656	0.718595	0.918921	0.580147	1.45552	0.219411	-0.32943	-1.08399	0.425132	0.392169	0.405941	0.774403	-0.223547	-0.683547	1.21645	0.268239	-0.198753	-0.640973	0.243467	0.378375	FALSE
Glycated hemoglobin [Chen, 2021]	Male Colorectal	74	0.000696101	0.149982	0.996297	1.0007	0.745825	1.34266	1.04695e-06	-0.0657866	-0.602205	0.470632	0.810043	0.770901	0.961271	0.101446	-0.218554	0.401446	0.412947	0.0740013	-0.287691	0.435694	0.688418	FALSE
Insulin-like growth factor 1 (male) [UK Biobank]	Male Colorectal	190	0.0757145	0.036841	0.0398626	1.07865	1.00351	1.15942	9.95957e-09	0.0990842	-0.058728	0.256896	0.218478	0.743956	0.927263	-0.0667199	-0.14672	0.0432801	0.178596	-0.0122593	-0.110966	0.086447	0.807674	FALSE
Interleukin-6 [Said, 2022]	Male Colorectal	2	0.0980521	0.144478	0.49735	1.10302	0.831005	1.46407	0.69837
Leptin [Folkersen, 2020]	Male Colorectal	2	-0.060499	0.128796	0.63855	0.941295	0.731298	1.21159	0.801924
Lipids (High-density lipoprotein, HDL)[Graham, 2021]	Male Colorectal	285	0.0244043	0.0384996	0.526156	1.0247	0.950228	1.10502	1.38667e-10	0.0698553	-0.0467458	0.186456	0.240312	0.316283	0.991602	0.0349451	-0.0650549	0.114945	0.448551	-0.000856455	-0.117532	0.115819	0.988521	FALSE
Lipids (Low-density lipoprotein, LDL)[Graham, 2021]	Male Colorectal	313	0.0522029	0.043472	0.229813	1.05359	0.967538	1.14729	2.59447e-24	0.0397983	-0.0833666	0.162963	0.526522	0.784284	0.990857	0.0506956	-0.00930439	0.120696	0.143197	0.0699938	-0.0372472	0.177235	0.200818	FALSE
Lipids (Total cholesterol)[Graham, 2021]	Male Colorectal	327	0.0202991	0.04028	0.614297	1.02051	0.943038	1.10434	2.67372e-19	0.0203386	-0.0996945	0.140372	0.739814	0.999316	0.990974	0.0520134	-0.0179866	0.122013	0.184215	0.0614009	-0.038029	0.160831	0.22615	FALSE
Lipids (Triglycerides, TG)[Graham, 2021]	Male Colorectal	297	-0.0564431	0.0408198	0.166745	0.94512	0.872451	1.02384	9.28032e-09	-0.130481	-0.252655	-0.00830657	0.0363294	0.11672	0.988966	-0.070531	-0.160531	0.029469	0.145322	-0.0535863	-0.169513	0.0623404	0.364947	FALSE
Physical activity [Doherty, 2018]	Male Colorectal	5	-0.236494	0.207986	0.255509	0.78939	0.525114	1.18667	0.499466	1.82856	-1.50328	5.1604	0.282082	0.220965	0	-0.545219	-1.22522	0.314781	0.176356	-0.29219	-0.826515	0.242135	0.283817	FALSE
Sex hormone-binding globulin, male [Ruth, 2020]	Male Colorectal	242	0.102611	0.0874147	0.240456	1.10806	0.93359	1.31514	2.51125e-20	0.113223	-0.17377	0.400217	0.439383	0.927938	0.970304	0.129211	-0.0507892	0.279211	0.228256	0.0834033	-0.129077	0.295884	0.441698	FALSE
Smoking [Wooton, 2020]	Male Colorectal	126	0.358384	0.12712	0.00481354	1.43102	1.11542	1.8359	0.157395	0.26199	-0.748392	1.27237	0.611303	0.846963	0.415359	0.665214	0.265214	1.17521	0.00344277	0.295392	-0.0525739	0.643358	0.0961454	TRUE
Testosterone, bioavailable, male [Ruth, 2020]	Male Colorectal	93	0.00585711	0.057755	0.919223	1.00587	0.89822	1.12643	0.000381711	-0.0394269	-0.263733	0.184879	0.730464	0.646226	0.944928	-0.0480341	-0.278034	0.0619659	0.391669	-0.1181	-0.267692	0.031492	0.121778	FALSE
Testosterone, male [Ruth, 2020]	Male Colorectal	175	-0.0194668	0.0394215	0.621438	0.980721	0.9078	1.0595	1.50504e-05	-0.0718879	-0.206839	0.0630636	0.296457	0.353006	0.959724	-0.0285466	-0.0985466	0.0514534	0.551041	-0.0340538	-0.142128	0.0740209	0.536855	FALSE
Type 2 diabetes (male) [Mahajan, 2018]	Male Colorectal	99	0.00956148	0.022669	0.673181	1.00961	0.965732	1.05548	2.41457e-06	-0.0354922	-0.135397	0.0644128	0.486244	0.323708	0.921735	0.028	-0.022	0.078	0.256311	0.0170765	-0.0504662	0.0846192	0.620227	FALSE
Vitamin D (male) [UK Biobank]	Male Colorectal	30	-0.0426543	0.0597324	0.475171	0.958243	0.852376	1.07726	0.00250089	-0.0456712	-0.217684	0.126341	0.602791	0.961989	0.990055	-0.0575486	-0.147549	0.0324514	0.243427	-0.0445487	-0.15648	0.0673827	0.435352	FALSE
CI: confidence interval; ConMix: Contamination mixture; OR: odds ratio; Qpval: P-value for Q-test; SE: standard error; Wm: weighted median.

## Sheet: S6
Supplementary Table S6. Association of genetically predicted body mass index with biomarkers and risk factors.
Exposure	Outcome	N, instruments	Estimate	SE	P-value	Q_pval	Egger_Estimate	Egger 95%CI, lower	Egger 95%CI, upper	Egger, P-value	Egger, intercept P-value	I2_GX	ConMix, Estimate	ConMix, 95%CI, lower	ConMix, 95%CI, upper	ConMix, P-value	Wm, Estimate	Wm, 95%CI, lower	Wm, 95%CI, upper	Wm, P-value	robust
Body Mass Index	Adiponectin [Spracklen, 2019]	213	-0.112921	0.0393731	0.00413114	2.69357e-25	-0.202112	-0.362374	-0.0418491	0.0134447	0.21347	0.969174	-0.207569	-0.277569	-0.147569	5.55401e-08	-0.176942	-0.277021	-0.0768633	0.0005297	TRUE
Body Mass Index	Alcohol drinking [Liu, 2019]	543	-0.0259321	0.009808	0.00819393	2.55467e-98	-0.0720915	-0.121579	-0.0226042	0.00430085	0.0473661	0.898131	-0.0137097	-0.0537097	0.0162903	0.579767	-0.0430064	-0.0641415	-0.0218714	6.65712e-05	TRUE
Body Mass Index	Lipids (Total cholesterol)[Graham, 2021]	543	-0.0473808	0.0216525	0.0286521	0	-0.157021	-0.265986	-0.0480556	0.00473774	0.032362	0.898257	-0.0136529	-0.0236529	0.00634708	0.262392	-0.0289628	-0.0485973	-0.00932828	0.00383853	TRUE
Body Mass Index	C-reactive protein [Said, 2022]	543	0.432487	0.0265452	1.11602e-59	0	0.436157	0.301813	0.570502	1.97683e-10	0.953676	0.897943	0.414615	0.394615	0.424615	6.08772e-178	0.383447	0.358963	0.407932	6.6985e-207	TRUE
Body Mass Index	Fasting glucose [Lagou, 2021]	533	0.0871664	0.00949922	4.46706e-20	9.29089e-26	0.0808656	0.0345107	0.127221	0.000628203	0.771089	0.972496	0.100233	0.0802335	0.120233	2.31568e-18	0.0826973	0.0550993	0.110295	4.27956e-09	TRUE
Body Mass Index	Fasting glucose [Chen, 2021]	543	-0.0172066	0.00803059	0.0321426	1.59439e-57	-0.0291304	-0.069317	0.0110562	0.155393	0.527321	0.909936	-0.011573	-0.031573	-0.00157303	0.0723502	-0.0177558	-0.0386709	0.0031594	0.0961332	TRUE
Body Mass Index	Fasting insulin [Lagou, 2021]	533	0.195327	0.0105123	4.58607e-77	8.27044e-14	0.220018	0.168515	0.27152	0	0.305261	0.934937	0.241056	0.211056	0.281056	1.56188e-43	0.205915	0.176008	0.235821	1.67905e-41	TRUE
Body Mass Index	Fasting insulin [Chen, 2021]	543	-0.0268772	0.00860538	0.00178835	3.36218e-43	-0.0576423	-0.100254	-0.0150303	0.00801849	0.123429	0.911874	-0.039916	-0.049916	-0.019916	0.000797117	-0.0311631	-0.0586545	-0.00367176	0.0263011	TRUE
Body Mass Index	Glycated hemoglobin [Chen, 2021]	543	0.0326472	0.00562254	6.38008e-09	3.44113e-38	0.0466287	0.0182716	0.0749858	0.00126925	0.294279	0.91029	0.0472414	0.0372414	0.0572414	1.86135e-09	0.0434783	0.0291833	0.0577732	2.50305e-09	TRUE
Body Mass Index	Lipids (High-density lipoprotein, HDL)[Graham, 2021]	543	-0.282441	0.0176778	1.84405e-57	0	-0.295508	-0.384819	-0.206196	8.87328e-11	0.755682	0.898282	-0.323662	-0.333662	-0.313662	8.58367e-160	-0.296376	-0.31403	-0.278723	1.91512e-237	TRUE
Body Mass Index	Insulin-like growth factor 1 [UK Biobank]	545	-0.0819552	0.017399	2.47288e-06	0	-0.120176	-0.207963	-0.0323878	0.00729522	0.354417	0.898252	-0.140878	-0.160878	-0.120878	9.42189e-14	-0.13251	-0.161709	-0.103312	5.85726e-19	TRUE
Body Mass Index	Interleukin-6 [Said, 2022]	538	0.375025	0.0102431	1.8224e-293	2.5544e-76	0.252774	0.189384	0.316165	5.55112e-15	6.92048e-05	0.795796	0.478806	0.458806	0.508806	3.24146e-181	0.380703	0.358804	0.402602	1.85292e-254	TRUE
Body Mass Index	Lipids (Low-density lipoprotein, LDL)[Graham, 2021]	543	-0.0192094	0.0238525	0.420624	0	-0.13021	-0.250335	-0.0100848	0.0336276	0.0493947	0.898302	0.0198817	0.00988171	0.0198817	0.040274	-0.00789296	-0.025497	0.00971103	0.379524	FALSE
Body Mass Index	Leptin [Folkersen, 2020]	543	0.492257	0.0316813	1.92546e-54	0.110862	0.657609	0.499336	0.815883	4.44089e-16	0.0261065	0.904022	0.716667	0.616667	0.816667	1.49269e-37	0.579054	0.480774	0.677333	7.55973e-31	TRUE
Body Mass Index	Physical activity [Doherty, 2018]	543	-0.203732	0.0186922	1.1613e-27	9.47046e-39	-0.0227792	-0.115782	0.0702237	0.631188	3.50428e-05	0.898467	-0.426147	-0.476147	-0.366147	7.27162e-30	-0.184668	-0.231273	-0.138064	8.08166e-15	TRUE
Body Mass Index	Sex hormone-binding globulin [Ruth, 2020]	543	-0.147236	0.00941711	4.20933e-55	0	-0.11098	-0.158516	-0.063445	4.74152e-06	0.104865	0.898496	-0.167024	-0.167024	-0.157024	5.70361e-140	-0.14095	-0.151325	-0.130574	3.51352e-156	TRUE
Body Mass Index	Smoking [Wooton, 2020]	543	0.124306	0.0077626	1.02939e-57	4.20975e-153	0.0697984	0.0308628	0.108734	0.000442159	0.00291084	0.898426	0.191916	0.171916	0.201916	4.72702e-35	0.117262	0.101311	0.133213	4.58424e-47	TRUE
Body Mass Index	Type 2 diabetes [Mahajan, 2018]	543	1.01894	0.0531312	5.68009e-82	0	1.11838	0.84916	1.3876	4.44089e-16	0.432373	0.898368	1.24955	1.18955	1.30955	1.16326e-149	1.11111	1.03992	1.1823	1.68243e-205	TRUE
Body Mass Index	Testosterone, bioavailable [Ruth, 2020]	543	0.0656443	0.00973748	1.56865e-11	2.38819e-84	0.0256014	-0.0235056	0.0747084	0.306873	0.0829215	0.898445	0.0762607	0.0662607	0.106261	8.78165e-10	0.0497612	0.0284733	0.0710491	4.61691e-06	TRUE
Body Mass Index	Testosterone [Ruth, 2020]	543	-0.0499782	0.00822658	1.23828e-09	1.87955e-248	-0.0537318	-0.0953314	-0.0121322	0.0113553	0.847837	0.898446	-0.0772	-0.0872	-0.0672	2.21678e-16	-0.0633102	-0.0788489	-0.0477715	1.39872e-15	TRUE
Body Mass Index	Lipids (Triglycerides, TG)[Graham, 2021]	543	0.218935	0.0158269	1.60988e-43	0	0.182477	0.102545	0.262409	7.66274e-06	0.332047	0.898288	0.262567	0.262567	0.282567	5.12842e-130	0.232463	0.214646	0.25028	3.11165e-144	TRUE
Body Mass Index	2 hour glucose [Chen, 2021]	543	-0.131028	0.0334508	8.96439e-05	5.51454e-28	-0.221826	-0.385671	-0.0579823	0.00796452	0.235976	0.910457	-0.07	-0.19	0.05	0.215191	-0.0601722	-0.159804	0.0394599	0.236529	TRUE
Body Mass Index	Vitamin D [UK Biobank]	545	-0.119937	0.010019	5.04564e-33	3.15171e-32	-0.0792421	-0.129692	-0.0287918	0.00208041	0.0862019	0.898262	-0.164545	-0.184545	-0.134545	1.08682e-19	-0.104486	-0.129695	-0.0792774	4.52041e-16	TRUE
Body Mass Index (Female)	Adiponectin (female) [Spracklen, 2019]	109	-0.185824	0.0558021	0.000868307	2.16409e-08	-0.185327	-0.438314	0.0676602	0.151065	0.996588	0.938167	-0.235809	-0.405809	-0.145809	5.00948e-05	-0.259343	-0.391368	-0.127318	0.000118093	TRUE
Body Mass Index (Female)	Lipids (Total cholesterol)[Graham, 2021]	316	-0.059493	0.0275339	0.030717	0	-0.164636	-0.312327	-0.0169446	0.0289013	0.134	0.848926	-0.0174232	-0.0274232	0.00257681	0.0673063	-0.0285867	-0.0477686	-0.00940483	0.00348989	TRUE
Body Mass Index (Female)	C-reactive protein [Said, 2022]	314	0.419373	0.0347396	1.48676e-33	0	0.417324	0.229357	0.605291	1.35208e-05	0.981706	0.847303	0.395	0.375	0.405	4.86035e-130	0.378253	0.348747	0.40776	2.63761e-139	TRUE
Body Mass Index (Female)	Fasting glucose [Chen, 2021]	316	-0.0099238	0.00844119	0.239739	7.07458e-32	-0.0490276	-0.0941711	-0.0038842	0.0332872	0.0682026	0.880317	-0.0167532	-0.0267532	-0.00675325	0.044549	-0.0191308	-0.0386024	0.000340785	0.0541467	FALSE
Body Mass Index (Female)	Fasting glucose, female [Lagou, 2021]	314	0.0988799	0.0126176	4.62774e-15	3.10269e-06	0.0867753	0.0202923	0.153258	0.0105217	0.700592	0.900639	0.146423	0.0964231	0.196423	3.69706e-10	0.0991689	0.0621699	0.136168	1.49376e-07	TRUE
Body Mass Index (Female)	Fasting insulin [Chen, 2021]	316	-0.0319205	0.0101767	0.00170909	3.46755e-44	-0.101598	-0.155909	-0.0472877	0.000245905	0.00694763	0.882917	-0.0387654	-0.0587654	-0.0187654	0.0014526	-0.0397403	-0.0652443	-0.0142363	0.00225799	TRUE
Body Mass Index (Female)	Fasting insulin, female [Lagou, 2021]	314	0.206938	0.0157917	3.11511e-39	1.86501e-07	0.143572	0.0601621	0.226982	0.000741791	0.108978	0.898953	0.249534	0.219534	0.319534	6.03621e-28	0.208462	0.160482	0.256442	1.65795e-17	TRUE
Body Mass Index (Female)	Glycated hemoglobin [Chen, 2021]	316	0.0337298	0.00586528	8.88425e-09	6.15786e-20	0.0429249	0.011072	0.0747778	0.00826017	0.544003	0.885415	0.0522907	0.0322907	0.0622907	7.39194e-07	0.0403198	0.0256018	0.0550379	7.90494e-08	TRUE
Body Mass Index (Female)	Lipids (High-density lipoprotein, HDL)[Graham, 2021]	316	-0.263909	0.0214737	1.02647e-34	0	-0.269416	-0.384987	-0.153844	4.90098e-06	0.920113	0.849015	-0.303284	-0.313284	-0.293284	1.10759e-94	-0.27629	-0.298662	-0.253918	1.95246e-129	TRUE
Body Mass Index (Female)	Insulin-like growth factor 1 (female) [UK Biobank]	316	-0.137005	0.0214674	1.74792e-10	5.08646e-142	-0.205988	-0.320828	-0.0911476	0.000438815	0.20583	0.849017	-0.130026	-0.180026	-0.0900261	3.58762e-07	-0.167225	-0.209382	-0.125067	7.56932e-15	TRUE
Body Mass Index (Female)	Interleukin-6 [Said, 2022]	315	0.347634	0.0114003	3.17518e-204	3.92341e-52	0.221435	0.142962	0.299909	3.19161e-08	0.00102463	0.612449	0.448734	0.428734	0.468734	1.24871e-134	0.354142	0.330122	0.378162	1.31383e-183	TRUE
Body Mass Index (Female)	Lipids (Low-density lipoprotein, LDL)[Graham, 2021]	316	-0.0329401	0.0314791	0.29537	0	-0.15118	-0.320045	0.0176847	0.07931	0.140512	0.84905	0.0215565	0.0115565	0.0315565	0.00115664	-0.000853675	-0.0180256	0.0163183	0.92238	FALSE
Body Mass Index (Female)	Leptin [Folkersen, 2020]	316	0.477163	0.0361207	7.65888e-40	0.00447002	0.615434	0.421294	0.809574	5.19196e-10	0.13395	0.853534	0.663971	0.503971	0.773971	2.38545e-23	0.483148	0.377508	0.588788	3.13181e-19	TRUE
Body Mass Index (Female)	Physical activity [Doherty, 2018]	316	-0.186791	0.0210714	7.67447e-19	3.11602e-31	0.00554966	-0.104971	0.11607	0.921601	0.000246324	0.849152	-0.479719	-0.519719	-0.249719	3.00997e-12	-0.102812	-0.15321	-0.0524145	6.37833e-05	FALSE
Body Mass Index (Female)	Sex hormone-binding globulin, female [Ruth, 2020]	316	-0.177559	0.0128592	2.28251e-43	0	-0.114166	-0.182747	-0.0455836	0.00110366	0.0515755	0.848811	-0.186072	-0.196072	-0.186072	2.18502e-86	-0.170275	-0.188107	-0.152443	3.73148e-78	TRUE
Body Mass Index (Female)	Smoking [Wooton, 2020]	316	0.114835	0.00922479	1.42419e-35	7.91382e-132	0.0870477	0.0376814	0.136414	0.000548232	0.235821	0.848968	0.125682	0.0956819	0.145682	2.37138e-19	0.110061	0.0923736	0.127749	3.2728e-34	TRUE
Body Mass Index (Female)	Type 2 diabetes (female) [Mahajan, 2018]	316	1.14143	0.0593565	2.07567e-82	9.16235e-94	1.28632	0.967714	1.60493	2.44249e-15	0.338326	0.849026	1.31312	1.24312	1.41312	8.64328e-86	1.28072	1.17097	1.39048	9.20834e-116	TRUE
Body Mass Index (Female)	Testosterone, bioavailable, female [Ruth, 2020]	316	0.235103	0.01548	4.2794e-52	1.87991e-96	0.125369	0.0433585	0.20738	0.0027338	0.00483249	0.848913	0.284565	0.254565	0.294565	9.09206e-53	0.217598	0.18991	0.245286	1.56205e-53	TRUE
Body Mass Index (Female)	Testosterone, female [Ruth, 2020]	316	0.0828519	0.02085	7.07615e-05	8.24681e-191	0.0267951	-0.084823	0.138413	0.637991	0.290172	0.848973	0.0748374	0.0448374	0.104837	3.14985e-05	0.0743267	0.0421498	0.106504	5.97137e-06	TRUE
Body Mass Index (Female)	Lipids (Triglycerides, TG)[Graham, 2021]	316	0.201696	0.0180157	4.2852e-29	0	0.172666	0.0757521	0.269581	0.000479509	0.528358	0.84907	0.24134	0.23134	0.26134	1.0581e-80	0.215787	0.194599	0.236976	1.21086e-88	TRUE
Body Mass Index (Female)	2 hour glucose [Chen, 2021]	316	-0.122964	0.0372004	0.000948256	1.12043e-22	-0.228385	-0.424312	-0.0324572	0.0223333	0.255916	0.873508	-0.0238462	-0.183846	0.0661538	0.527314	-0.0494663	-0.1475	0.0485673	0.322678	TRUE
Body Mass Index (Female)	Vitamin D (female) [UK Biobank]	316	-0.147761	0.0140051	5.0523e-26	1.51157e-13	-0.122683	-0.197723	-0.0476441	0.00135349	0.481509	0.849047	-0.200268	-0.240268	-0.140268	5.60935e-15	-0.123581	-0.159868	-0.0872949	2.47084e-11	TRUE
Body Mass Index (Female)	Vitamin D (female)	316	-0.147761	0.0140051	5.0523e-26	1.51157e-13	-0.122683	-0.197723	-0.0476441	0.00135349	0.481509	0.849047	-0.200268	-0.240268	-0.140268	5.60935e-15	-0.123581	-0.159814	-0.087349	2.30856e-11	TRUE
Body Mass Index (Male)	Adiponectin (male) [Spracklen, 2019]	104	-0.177811	0.0525988	0.000723524	4.99626e-07	-0.0652574	-0.305569	0.175055	0.594564	0.309535	0.936395	-0.239142	-0.329142	-0.0591417	0.00663624	-0.138291	-0.271403	-0.00517896	0.0417283	TRUE
Body Mass Index (Male)	Lipids (Total cholesterol)[Graham, 2021]	267	-0.0621789	0.0284513	0.0288559	0	-0.0964083	-0.248263	0.0554461	0.213379	0.634725	0.849403	-0.00902066	-0.0290207	0.000979339	0.0202679	-0.0247982	-0.0448345	-0.00476192	0.0152756	TRUE
Body Mass Index (Male)	C-reactive protein [Said, 2022]	264	0.317128	0.038444	1.5958e-16	0	0.334688	0.130183	0.539193	0.00133833	0.856305	0.851276	0.326503	0.316503	0.346503	6.73872e-108	0.325158	0.292919	0.357397	5.59905e-87	TRUE
Body Mass Index (Male)	Estradiol, male [Ruth, 2020]	267	0.0148618	0.00310009	1.63489e-06	0.000541014	0.014348	-0.00221251	0.0309086	0.0894868	0.947869	0.849634	0.0175227	0.0175227	0.0275227	2.76848e-05	0.0113947	0.00172795	0.0210615	0.020871	TRUE
Body Mass Index (Male)	Fasting glucose [Chen, 2021]	267	-0.0330591	0.0117468	0.00488835	5.64474e-112	-0.0429718	-0.1049	0.0189568	0.173828	0.735334	0.860368	-0.029633	-0.039633	-0.00963303	0.0112385	-0.031117	-0.0521794	-0.0100546	0.00378434	TRUE
Body Mass Index (Male)	Fasting glucose, male [Lagou, 2021]	261	0.0628046	0.0159127	7.91973e-05	1.51411e-15	0.0679726	-0.0131083	0.149054	0.100363	0.892308	0.918355	0.0770829	0.0470829	0.107083	2.38425e-05	0.080094	0.039568	0.12062	0.000107241	TRUE
Body Mass Index (Male)	Fasting insulin [Chen, 2021]	267	-0.0368807	0.0110068	0.000806012	6.1733e-54	-0.0864131	-0.144216	-0.0286105	0.00338867	0.070434	0.859818	-0.0344444	-0.0444444	-0.0144444	0.00448059	-0.0341254	-0.0626687	-0.00558212	0.0191157	TRUE
Body Mass Index (Male)	Fasting insulin, male [Lagou, 2021]	261	0.232243	0.0170686	3.66424e-42	3.00255e-06	0.226838	0.139222	0.314454	3.88855e-07	0.895876	0.939282	0.283851	0.253851	0.323851	4.34584e-24	0.251619	0.202993	0.300245	3.59536e-24	TRUE
Body Mass Index (Male)	Glycated hemoglobin [Chen, 2021]	267	0.0255651	0.00677059	0.000159427	4.38117e-38	0.0221199	-0.0138522	0.0580921	0.228119	0.839906	0.857298	0.0407339	0.0307339	0.0507339	0.000181881	0.0360802	0.0216335	0.0505269	9.83228e-07	TRUE
Body Mass Index (Male)	Lipids (High-density lipoprotein, HDL)[Graham, 2021]	267	-0.231777	0.0203738	5.49397e-30	0	-0.245344	-0.354084	-0.136605	9.7705e-06	0.79256	0.849451	-0.253605	-0.263605	-0.243605	1.69774e-79	-0.237069	-0.258708	-0.21543	2.78896e-102	TRUE
Body Mass Index (Male)	Insulin-like growth factor 1 (male) [UK Biobank]	267	-0.0405226	0.0271574	0.135663	2.05565e-186	-0.136956	-0.281533	0.00762163	0.0633622	0.159828	0.84965	-0.10186	-0.22186	-0.0718596	3.3164e-05	-0.103362	-0.146654	-0.0600709	2.87457e-06	FALSE
Body Mass Index (Male)	Interleukin-6 [Said, 2022]	259	0.275551	0.0127921	6.47275e-103	1.38862e-67	0.121509	0.0354519	0.207565	0.00565073	0.000252526	0.618872	0.38155	0.36155	0.40155	5.3879e-79	0.291668	0.266792	0.316545	7.39849e-117	TRUE
Body Mass Index (Male)	Lipids (Low-density lipoprotein, LDL)[Graham, 2021]	267	-0.0358085	0.0300725	0.233756	0	-0.0819565	-0.242413	0.0785002	0.316783	0.544398	0.849492	-0.000819008	-0.010819	0.019181	1	-0.0138032	-0.0318261	0.00421971	0.133336	FALSE
Body Mass Index (Male)	Leptin [Folkersen, 2020]	267	0.429151	0.0359322	7.03336e-33	0.00978366	0.545601	0.355424	0.735777	1.87691e-08	0.196448	0.853167	0.634366	0.554366	0.734366	4.62291e-23	0.467866	0.364975	0.570757	4.99674e-19	TRUE
Body Mass Index (Male)	Physical activity [Doherty, 2018]	267	-0.151505	0.0210373	5.94507e-13	9.66045e-26	0.0906409	-0.0172531	0.198535	0.0996506	2.24471e-06	0.849574	-0.347988	-0.387988	-0.287988	7.23409e-13	-0.12844	-0.177249	-0.079631	2.50147e-07	FALSE
Body Mass Index (Male)	Sex hormone-binding globulin, male [Ruth, 2020]	267	-0.0901885	0.0117199	1.41125e-14	0	-0.0619526	-0.124504	0.000598808	0.0522339	0.341493	0.84938	-0.095385	-0.095385	-0.085385	1.11185e-36	-0.0879442	-0.102694	-0.0731947	1.49807e-31	TRUE
Body Mass Index (Male)	Smoking [Wooton, 2020]	267	0.0919739	0.00917851	1.23791e-23	7.94753e-108	0.059339	0.0104799	0.108198	0.0172956	0.159235	0.849501	0.135591	0.115591	0.145591	2.06919e-18	0.0817926	0.0644903	0.0990949	1.94606e-20	TRUE
Body Mass Index (Male)	Type 2 diabetes (male) [Mahajan, 2018]	267	0.79957	0.0825472	3.45084e-22	0	0.797737	0.355891	1.23958	0.000402192	0.993029	0.849259	1.10948	0.959481	1.19948	1.38864e-62	0.960352	0.863533	1.05717	3.46742e-84	TRUE
Body Mass Index (Male)	Testosterone, bioavailable, male [Ruth, 2020]	267	-0.128166	0.0153683	7.45274e-17	2.02941e-35	-0.166794	-0.248736	-0.0848516	6.62079e-05	0.320464	0.84963	-0.210373	-0.230373	-0.170373	1.22231e-17	-0.143011	-0.177921	-0.108101	9.81867e-16	TRUE
Body Mass Index (Male)	Testosterone, male [Ruth, 2020]	267	-0.25325	0.0218973	6.17408e-31	4.62589e-144	-0.221075	-0.337988	-0.104162	0.000210429	0.561931	0.849548	-0.300724	-0.320724	-0.280724	3.40417e-53	-0.2665	-0.30532	-0.22768	2.8706e-41	TRUE
Body Mass Index (Male)	Lipids (Triglycerides, TG)[Graham, 2021]	267	0.149647	0.0276272	6.07198e-08	0	0.162605	0.0151108	0.310099	0.0307137	0.853103	0.849488	0.203596	0.193596	0.213596	3.33632e-96	0.185898	0.164277	0.20752	1.02e-63	TRUE
Body Mass Index (Male)	2 hour glucose [Chen, 2021]	267	-0.162319	0.0394507	3.88063e-05	1.08411e-27	-0.233472	-0.438042	-0.0289024	0.0252945	0.46146	0.865739	-0.0237229	-0.113723	0.0462771	0.528959	-0.0291132	-0.126481	0.0682546	0.557852	TRUE
Body Mass Index (Male)	Vitamin D (male) [UK Biobank]	267	-0.0849425	0.0160007	1.10433e-07	9.47668e-19	-0.0126557	-0.0976294	0.0723181	0.770356	0.0730025	0.849662	-0.0726543	-0.102654	-0.0226543	0.00223065	-0.0541226	-0.0935017	-0.0147434	0.00706495	TRUE
Body Mass Index (Male)	Vitamin D (male)	267	-0.0849425	0.0160007	1.10433e-07	9.47668e-19	-0.0126557	-0.0976294	0.0723181	0.770356	0.0730025	0.849662	-0.0726543	-0.102654	-0.0226543	0.00223065	-0.0541226	-0.0939851	-0.01426	0.00778854	TRUE
CI: confidence interval; ConMix: Contamination mixture; OR: odds ratio; SE: standard error; Qpval: P-value for Q-test; Wm: weighted median.

## Sheet: S7
Supplementary Table S7. Bidirectional associations of body mass index, biomarkers and risk factors.
Exposure	Outcome	N, instruments	Estimate	SE	P-value	Q_pval	Egger_Estimate	Egger 95%CI, lower	Egger 95%CI, upper	Egger, P-value	Egger, intercept P-value	I2_GX	ConMix, Estimate	ConMix, 95%CI, lower	ConMix, 95%CI, upper	ConMix, P-value	Wm, Estimate	Wm, 95%CI, lower	Wm, 95%CI, upper	Wm, P-value	robust
2 hour glucose [Chen, 2021]	Body Mass Index	14	-0.116175	0.0354612	0.00105244	4.41798e-51	-0.139808	-0.3484	0.0687837	0.188961	0.812907	0.784416	-0.0294821			0.0183683	-0.0725831	-0.105965	-0.0392007	2.03025e-05	TRUE
Adiponectin [Spracklen, 2019]	Body Mass Index	14	0.049478	0.0265059	0.0619468	5.58105e-34	-0.017006	-0.119101	0.085089	0.744068	0.143687	0.959963	0.121742	0.101742	0.151742	0.00218548	0.000616259	-0.0228211	0.0240536	0.958899	FALSE
Alcohol drinking [Liu, 2019]	Body Mass Index	37	0.0450218	0.0997298	0.651674	1.84342e-258	0.13614	-0.164088	0.436368	0.374134	0.431402	0.95295	0.158321	0.118321	0.198321	1.00996e-06	0.144227	0.0966446	0.191809	2.835e-09	FALSE
C-reactive protein [Said, 2022]	Body Mass Index	262	0.141199	0.0252613	2.27646e-08	0	-0.0569769	-0.127894	0.0139398	0.115325	1.02873e-12	0.981884	0.0698925	0.0498925	0.0998925	2.81912e-07	0.056756	0.0306695	0.0828426	2.00567e-05	FALSE
Fasting glucose [Chen, 2021]	Body Mass Index	68	-0.0535098	0.0374076	0.152588	5.15424e-140	0.0249722	-0.104098	0.154042	0.704531	0.149122	0.976705	-0.0325	-0.0525	-0.0025	0.0508969	-0.00851577	-0.0522983	0.0352668	0.703043	FALSE
Fasting glucose [Lagou, 2021]	Body Mass Index	45	0.00202794	0.025423	0.936422	3.55136e-75	0.00763119	-0.0639245	0.0791869	0.834429	0.828901	0.99101	0.00345728	-0.0165427	0.0134573	0.766429	0.00290339	-0.0182181	0.0240249	0.787607	FALSE
Fasting insulin [Chen, 2021]	Body Mass Index	37	-0.254102	0.0833251	0.00229205	2.73136e-109	-0.276929	-0.80503	0.251172	0.304054	0.928907	0.739648	-0.601268	-0.651268	-0.541268	7.29893e-08	-0.45638	-0.556433	-0.356326	3.88803e-19	TRUE
Fasting insulin [Lagou, 2021]	Body Mass Index	13	0.519902	0.349429	0.136788	0	1.03375	-2.2791	4.34659	0.540809	0.755587	0.00262299	0.0748755	-0.00512453	0.154875	0.0761748	0.1212	0.011421	0.230979	0.0304741	FALSE
Glycated hemoglobin [Chen, 2021]	Body Mass Index	74	0.0361149	0.0482496	0.454158	1.64002e-115	-0.102291	-0.273845	0.0692622	0.242541	0.0599096	0.963099	-0.00902256	-0.0390226	0.0309774	0.873488	-0.0186168	-0.0703196	0.033086	0.480356	FALSE
Insulin-like growth factor 1 [UK Biobank]	Body Mass Index	338	0.00796001	0.0130207	0.540979	0	0.0666052	0.0168468	0.116364	0.00870178	0.0073128	0.983079	0.0077636	0.0077636	0.0277636	0.0592411	0.0190277	0.000696406	0.0373591	0.041909	FALSE
Interleukin-6 [Said, 2022]	Body Mass Index	2	-0.0242313	0.0774611	0.754418	0.000638114
Leptin [Folkersen, 2020]	Body Mass Index	2	0.555911	0.593131	0.34863	1.01066e-257
Lipids (High-density lipoprotein, HDL)[Graham, 2021]	Body Mass Index	285	-0.0463479	0.0207458	0.0254774	0	0.0594775	-0.000819755	0.119775	0.0531971	5.68177e-06	0.991311	-0.0129941	-0.0229941	-0.0129941	0.00810951	-0.00847449	-0.0273925	0.0104435	0.379953	FALSE
Lipids (Low-density lipoprotein, LDL)[Graham, 2021]	Body Mass Index	313	-0.0353253	0.0112546	0.0016968	9.96362e-257	-0.0487427	-0.0803572	-0.0171281	0.00251251	0.245815	0.99095	-0.0243468	-0.0343468	-0.0243468	9.63818e-06	-0.0317687	-0.0484198	-0.0151175	0.000184452	TRUE
Lipids (Total cholesterol)[Graham, 2021]	Body Mass Index	328	-0.0381714	0.0117294	0.00113662	0	-0.067486	-0.102024	-0.0329478	0.000128315	0.0265121	0.996063	-0.0468959	-0.0468959	-0.0368959	1.26581e-09	-0.0384545	-0.054687	-0.022222	3.43195e-06	TRUE
Lipids (Triglycerides, TG)[Graham, 2021]	Body Mass Index	297	0.0152734	0.0218727	0.484998	0	-0.0943749	-0.158904	-0.0298458	0.00415064	1.31113e-05	0.989006	-0.0229393	-0.0429393	-0.0129393	0.000153013	-0.0354199	-0.0567163	-0.0141234	0.001115	FALSE
Physical activity [Doherty, 2018]	Body Mass Index	5	-0.223008	0.202755	0.271379	2.01706e-35	0.678708	-2.93017	4.28759	0.712424	0.621716	0	-0.466692			0.00555227	-0.335111	-0.468211	-0.20201	8.0293e-07	FALSE
Sex hormone-binding globulin [Ruth, 2020]	Body Mass Index	389	-0.145711	0.0363042	5.97979e-05	0	0.108454	-0.0077839	0.224693	0.0674423	1.05968e-07	0.988214	-0.164829	-0.194829	-0.134829	2.26743e-06	-0.0449666	-0.0885912	-0.0013421	0.0433562	FALSE
Smoking [Wooton, 2020]	Body Mass Index	126	0.514531	0.0705568	3.04389e-13	0	0.0251731	-0.537157	0.587503	0.930084	0.0786229	0.477973	0.74178	0.62178	0.83178	2.2752e-12	0.43888	0.359047	0.518712	4.52247e-27	TRUE
Testosterone [Ruth, 2020]	Body Mass Index	177	0.0264819	0.0320272	0.408318	3.12784e-190	0.154687	0.0408967	0.268477	0.00771298	0.00856576	0.985801	0.0601389	0.0201389	0.120139	0.00153575	0.0813607	0.0234708	0.139251	0.00587619	FALSE
Testosterone, bioavailable [Ruth, 2020]	Body Mass Index	116	0.063693	0.0258811	0.0138557	4.47703e-106	-0.0332813	-0.136997	0.0704339	0.529392	0.0364688	0.916345	-0.0484377	-0.0884377	0.111562	0.192185	0.00647336	-0.033965	0.0469117	0.753711	FALSE
Type 2 diabetes [Mahajan, 2018]	Body Mass Index	202	0.0481897	0.0145398	0.00091859	0	-0.0580468	-0.119241	0.00314782	0.0630067	0.000137958	0.933037	-0.0124324	-0.0324324	-0.0124324	0.00360993	-0.0246499	-0.0360078	-0.013292	2.10282e-05	FALSE
Vitamin D [UK Biobank]	Body Mass Index	55	-0.011794	0.0209387	0.573256	8.42983e-55	0.0437624	-0.0198446	0.107369	0.177504	0.0285277	0.984741	0.00823872	-0.00176128	0.0382387	0.18998	0.0134783	-0.00952195	0.0364786	0.250741	FALSE
2 hour glucose [Chen, 2021]	Adiponectin [Spracklen, 2019]	11	-0.00800627	0.0663967	0.904022	9.00808e-08	0.145652	-0.211053	0.502357	0.423535	0.363857	0.738805	-0.0481357	-0.128136	0.0218643	0.191473	-0.0496761	-0.132329	0.0329767	0.238805	FALSE
2 hour glucose [Chen, 2021]	Alcohol drinking [Liu, 2019]	14	-0.039937	0.0288098	0.165676	1.88053e-24	0.0601878	-0.0895321	0.209908	0.430749	0.159405	0.765893	-0.0300823	-0.0600823	0.0099177	0.0747872	-0.0240952	-0.0492807	0.00109035	0.0607773	FALSE
2 hour glucose [Chen, 2021]	Lipids (Total cholesterol)[Graham, 2021]	14	0.183373	0.102441	0.073448	0	-0.283807	-0.786148	0.218533	0.268155	0.0505096	0.763087	0.0739647	0.0339647	0.0839647	7.84425e-06	0.064999	0.0412309	0.088767	8.32447e-08	FALSE
2 hour glucose [Chen, 2021]	C-reactive protein [Said, 2022]	14	-2.55877e-05	0.185565	0.99989	0	0.093609	-0.962121	1.14934	0.862034	0.852307	0.772937	0.0214458	-0.0585542	0.0614458	0.00842164	0.0142864	-0.0205366	0.0491093	0.421344	FALSE
2 hour glucose [Chen, 2021]	Fasting glucose [Lagou, 2021]	13	0.0622057	0.0786303	0.428876	5.05314e-100	0.539904	0.0147037	1.0651	0.0439218	0.064285	0.887896	0.270206	0.230206	0.300206	0.0257937	0.110579	0.0280653	0.193093	0.00862418	FALSE
2 hour glucose [Chen, 2021]	Fasting glucose [Chen, 2021]	14	0.1123	0.0790503	0.155427	8.43794e-293	0.335137	-0.110941	0.781215	0.140882	0.296667	0.721764	-0.000205761			1	0.115733	0.0581598	0.173306	8.15128e-05	FALSE
2 hour glucose [Chen, 2021]	Fasting insulin [Lagou, 2021]	13	-0.111224	0.0463206	0.0163425	6.12557e-20	-0.220898	-0.56854	0.126744	0.212985	0.521021	0.892672	-0.174856			0.174678	-0.132926	-0.189843	-0.0760086	4.70891e-06	TRUE
2 hour glucose [Chen, 2021]	Fasting insulin [Chen, 2021]	14	-0.0429981	0.0457597	0.347398	1.95052e-70	-0.0106418	-0.280294	0.25901	0.938345	0.802129	0.723824	0.0265021	0.00650206	0.0465021	0.0465774	0.0180766	-0.0139392	0.0500923	0.268456	FALSE
2 hour glucose [Chen, 2021]	Glycated hemoglobin [Chen, 2021]	14	0.106115	0.0266155	6.69263e-05	6.89975e-52	0.154704	0.00420159	0.305207	0.0439382	0.498659	0.757199	0.0715638	0.0415638	0.171564	0.000353132	0.0955874	0.0641716	0.127003	2.46886e-09	TRUE
2 hour glucose [Chen, 2021]	Lipids (High-density lipoprotein, HDL)[Graham, 2021]	14	0.0210467	0.0753957	0.78013	0	0.0808433	-0.342149	0.503835	0.707963	0.766264	0.762709	-0.135605	-0.155605	-0.115605	0.00388422	-0.0323432	-0.0590609	-0.00562547	0.0176616	FALSE
2 hour glucose [Chen, 2021]	Insulin-like growth factor 1 [UK Biobank]	14	-0.0483905	0.0881132	0.582878	1.07363e-194	0.196575	-0.273639	0.66679	0.412574	0.272865	0.773136	0.0947613	0.0347613	0.134761	2.60179e-06	0.0557983	0.0159537	0.095643	0.00605614	FALSE
2 hour glucose [Chen, 2021]	Interleukin-6 [Said, 2022]	10	-0.00967739	0.0333253	0.771516	1.19928e-18	0.0395569	-0.146722	0.225836	0.677261	0.577941	0.790196	0.0260905	-0.113909	0.0560905	0.16558	0.00803458	-0.0270305	0.0430997	0.653365	FALSE
2 hour glucose [Chen, 2021]	Lipids (Low-density lipoprotein, LDL)[Graham, 2021]	14	0.14072	0.0853766	0.0993071	0	-0.252091	-0.669337	0.165155	0.236347	0.0477296	0.762852	0.0503337	0.0103337	0.0903337	2.48457e-05	0.051482	0.0269722	0.0759919	3.84116e-05	FALSE
2 hour glucose [Chen, 2021]	Leptin [Folkersen, 2020]	14	-0.124723	0.0863364	0.148566	5.76205e-06	0.0563594	-0.424431	0.53715	0.818285	0.429345	0.76417	-0.0934156	-0.313416	0.176584	0.261092	-0.132919	-0.273192	0.00735355	0.0632804	FALSE
2 hour glucose [Chen, 2021]	Physical activity [Doherty, 2018]	14	-0.0143854	0.0272872	0.598065	0.0232643	0.0710466	-0.0729349	0.215028	0.333479	0.211863	0.770652	0.0354427	-0.0545573	0.0754427	0.440709	0.014737	-0.042939	0.072413	0.616514	FALSE
2 hour glucose [Chen, 2021]	Sex hormone-binding globulin [Ruth, 2020]	14	-0.0704281	0.0463872	0.128947	0	0.098337	-0.137724	0.334398	0.41423	0.131883	0.77501	-0.0562533	-0.0762533	-0.0362533	1.10061e-10	-0.0571722	-0.0735195	-0.0408249	7.1474e-12	FALSE
2 hour glucose [Chen, 2021]	Smoking [Wooton, 2020]	14	0.00641318	0.01035	0.5355	0.000451148	0.0580287	0.00910746	0.10695	0.0200804	0.0264426	0.771634	0.0176446	0.00764458	0.0376446	0.0288125	0.00521556	-0.0126656	0.0230968	0.567539	FALSE
2 hour glucose [Chen, 2021]	Type 2 diabetes [Mahajan, 2018]	14	0.876335	0.343569	0.0107512	0	0.895032	-1.02277	2.81284	0.360345	0.983622	0.768001	0.953909	0.603909	1.06391	1.0122e-05	0.599987	0.444201	0.755773	4.40244e-14	TRUE
2 hour glucose [Chen, 2021]	Testosterone, bioavailable [Ruth, 2020]	14	0.0116699	0.026105	0.654848	5.56693e-18	-0.0258003	-0.170095	0.118494	0.726003	0.58467	0.773076	0.0384131	0.0284131	0.0584131	0.000953371	0.0354171	0.00821396	0.0626202	0.0107176	FALSE
2 hour glucose [Chen, 2021]	Testosterone [Ruth, 2020]	14	-0.05032	0.034067	0.139652	1.02252e-90	0.0658308	-0.1113	0.242962	0.466356	0.167539	0.772887	0.00741235	-0.0525877	0.0174123	0.420294	-0.0274499	-0.0483109	-0.00658892	0.00990819	FALSE
2 hour glucose [Chen, 2021]	Lipids (Triglycerides, TG)[Graham, 2021]	14	0.166365	0.132525	0.209353	0	-0.249968	-0.951839	0.451904	0.485159	0.212252	0.762378	-0.00213783			1	0.0785006	0.0477247	0.109277	5.75363e-07	FALSE
2 hour glucose [Chen, 2021]	Vitamin D [UK Biobank]	14	-0.0132336	0.0323053	0.682069	2.15619e-18	0.0869102	-0.0834359	0.257256	0.317326	0.215987	0.773137	0.0323909	-0.00760905	0.0523909	0.14063	0.0168142	-0.0165155	0.050144	0.322779	FALSE
Adiponectin [Spracklen, 2019]	Alcohol drinking [Liu, 2019]	14	0.0245515	0.012451	0.0486269	0.00155944	0.016553	-0.0333993	0.0665053	0.516024	0.716025	0.96433	0.00804935	-0.0119506	0.0480494	0.677702	0.00915507	-0.0123844	0.0306945	0.404812	FALSE
Adiponectin [Spracklen, 2019]	Lipids (Total cholesterol)[Graham, 2021]	14	0.0163402	0.0185973	0.379601	3.0782e-26	-0.0121178	-0.0854661	0.0612306	0.746088	0.379474	0.963646	0.0667392	-0.0132608	0.0967392	0.752324	0.00727504	-0.00847257	0.0230226	0.365222	FALSE
Adiponectin [Spracklen, 2019]	C-reactive protein [Said, 2022]	14	0.00693947	0.0278701	0.803366	4.24306e-25	-0.0420075	-0.153499	0.0694837	0.460228	0.32347	0.961292	-0.000485722	-0.0404857	0.00951428	0.888671	-0.00827274	-0.0324706	0.0159251	0.502812	FALSE
Adiponectin [Spracklen, 2019]	Fasting glucose [Lagou, 2021]	14	-0.0227041	0.0114721	0.0478073	0.235951	-0.00813074	-0.0641737	0.0479123	0.77614	0.575878	0.928406	-0.0548957	-0.0748957	-0.0148957	0.010817	-0.0272438	-0.0558452	0.0013575	0.0619102	TRUE
Adiponectin [Spracklen, 2019]	Fasting glucose [Chen, 2021]	14	-0.0271673	0.0162614	0.0947879	2.42308e-08	0.0349853	-0.0253925	0.0953631	0.25609	0.0231147	0.952571	-0.114404	-0.134404	-0.0544037	0.00597266	-0.016344	-0.0445066	0.0118185	0.255346	FALSE
Adiponectin [Spracklen, 2019]	Fasting insulin [Lagou, 2021]	14	-0.0745863	0.0295735	0.0116668	3.45872e-11	0.00291598	-0.132326	0.138158	0.966292	0.215831	0.932636	-0.0163277			0.222092	-0.0276776	-0.0672737	0.0119184	0.170683	FALSE
Adiponectin [Spracklen, 2019]	Fasting insulin [Chen, 2021]	14	-0.0913654	0.0386796	0.0181715	9.32609e-53	0.0507394	-0.0921947	0.193673	0.486581	0.027653	0.954923	-0.168768	-0.208768	-0.138768	0.0273925	-0.0345021	-0.0710067	0.00200257	0.063962	FALSE
Adiponectin [Spracklen, 2019]	Glycated hemoglobin [Chen, 2021]	14	-0.00146037	0.0118486	0.901907	4.74515e-08	0.0116749	-0.037919	0.0612688	0.644515	0.553925	0.958244	0.0130144			0.39167	0.0107241	-0.00544178	0.0268901	0.193532	FALSE
Adiponectin [Spracklen, 2019]	Lipids (High-density lipoprotein, HDL)[Graham, 2021]	14	0.194634	0.0596878	0.00111073	0	-0.107478	-0.24842	0.0334628	0.135013	1.19403e-06	0.963736	0.3087	0.2887	0.3287	5.02744e-05	0.137903	0.0848942	0.190911	3.41673e-07	FALSE
Adiponectin [Spracklen, 2019]	Insulin-like growth factor 1 [UK Biobank]	14	-0.0329996	0.0220133	0.133854	4.31093e-10	-0.00460236	-0.0924741	0.0832693	0.918237	0.464537	0.963491	-0.00567699			0.580772	-0.00466394	-0.0314952	0.0221673	0.733337	FALSE
Adiponectin [Spracklen, 2019]	Interleukin-6 [Said, 2022]	13	-0.0051918	0.0218234	0.811958	2.23977e-12	-0.0329809	-0.120843	0.0548814	0.461906	0.474977	0.963158	-0.0104857	-0.0404857	0.00951428	0.781069	-0.0104832	-0.0346494	0.0136831	0.395202	FALSE
Adiponectin [Spracklen, 2019]	Lipids (Low-density lipoprotein, LDL)[Graham, 2021]	14	-0.00336863	0.017973	0.851326	3.64885e-22	0.00403103	-0.0689686	0.0770307	0.913814	0.818413	0.963621	0.00972646	-0.000273536	0.0397265	0.0967167	0.00344768	-0.0132837	0.020179	0.686307	FALSE
Adiponectin [Spracklen, 2019]	Leptin [Folkersen, 2020]	14	0.0265235	0.0784066	0.735151	5.64378e-06	0.0516611	-0.26907	0.372393	0.752232	0.859392	0.962734	0.0195654	-0.0604346	0.0995654	0.652698	0.0114819	-0.0962207	0.119185	0.83449	FALSE
Adiponectin [Spracklen, 2019]	Physical activity [Doherty, 2018]	14	-0.0612704	0.0280428	0.028897	0.00261334	-0.0785029	-0.192413	0.0354072	0.176779	0.732106	0.963361	-0.0484188	-0.218419	0.0015812	0.0827368	-0.0521196	-0.103954	-0.000285686	0.0487506	TRUE
Adiponectin [Spracklen, 2019]	Sex hormone-binding globulin [Ruth, 2020]	14	0.0442209	0.0189701	0.0197486	1.215e-62	-0.0255485	-0.0880635	0.0369664	0.423134	0.011534	0.963432	0.0974308	0.0874308	0.107431	0.00332599	0.00774565	-0.00697189	0.0224632	0.302305	FALSE
Adiponectin [Spracklen, 2019]	Smoking [Wooton, 2020]	14	0.00777676	0.00692592	0.261502	0.0983718	0.01271	-0.015347	0.040767	0.374608	0.690625	0.963476	0.0113462	0.00134615	0.0213462	0.096247	0.00934721	-0.0056284	0.0243228	0.221203	FALSE
Adiponectin [Spracklen, 2019]	Type 2 diabetes [Mahajan, 2018]	14	-0.277023	0.118413	0.0193113	1.12488e-50	0.0589807	-0.371808	0.48977	0.788434	0.0775996	0.963509	-0.282674	-0.512674	0.0373261	0.1451	-0.0234008	-0.112462	0.0656608	0.606569	FALSE
Adiponectin [Spracklen, 2019]	Testosterone, bioavailable [Ruth, 2020]	14	-0.018696	0.0214784	0.384051	5.62501e-14	0.0350933	-0.0451329	0.11532	0.391254	0.129105	0.963492	0.0103192	-0.0096808	0.0203192	0.322469	0.0113305	-0.0128244	0.0354854	0.357902	FALSE
Adiponectin [Spracklen, 2019]	Testosterone [Ruth, 2020]	14	0.0293319	0.01401	0.0362915	1.9449e-14	0.00522863	-0.0496853	0.0601426	0.85196	0.320438	0.963481	0.0959337			0.0170432	0.0157822	0.000159756	0.0314047	0.0477028	TRUE
Adiponectin [Spracklen, 2019]	Lipids (Triglycerides, TG)[Graham, 2021]	14	-0.156537	0.0483016	0.00119187	1.05764e-203	0.082007	-0.0375016	0.201516	0.178648	6.13527e-06	0.963675	-0.309631	-0.339631	-0.289631	2.53842e-08	-0.0898717	-0.132381	-0.0473622	3.41799e-05	FALSE
Adiponectin [Spracklen, 2019]	2 hour glucose [Chen, 2021]	14	-0.10973	0.0563603	0.0515426	0.000418277	0.0877272	-0.112645	0.288099	0.390829	0.0273069	0.958448	-0.35865	-0.57865	0.0713498	0.591848	-0.0145593	-0.109687	0.0805683	0.764197	FALSE
Adiponectin [Spracklen, 2019]	Vitamin D [UK Biobank]	14	0.028253	0.0176603	0.109643	8.25693e-05	-0.000786262	-0.0702735	0.068701	0.982306	0.344202	0.963514	0.0315894	-0.00841062	0.111589	0.106579	0.0147546	-0.0135856	0.0430948	0.307537	FALSE
Alcohol drinking [Liu, 2019]	Adiponectin [Spracklen, 2019]	12	0.147085	0.240753	0.54124	3.15215e-07	0.0145629	-0.912536	0.941662	0.975439	0.740942	0.929978	0.19242	-0.18758	0.61242	0.414498	0.294386	-0.0728316	0.661604	0.116128	FALSE
Alcohol drinking [Liu, 2019]	Lipids (Total cholesterol)[Graham, 2021]	37	-0.0230285	0.164121	0.888412	0	0.161417	-0.343684	0.666518	0.531083	0.352627	0.951373	0.0596431	-0.0203569	0.149643	0.0701973	0.146871	0.107228	0.186513	3.82984e-13	FALSE
Alcohol drinking [Liu, 2019]	C-reactive protein [Said, 2022]	37	-0.0419121	0.145437	0.773209	0	0.113534	-0.334262	0.561329	0.61924	0.376673	0.950557	0.148455	0.0884549	0.248455	4.37621e-06	0.126846	0.0708495	0.182842	9.00339e-06	FALSE
Alcohol drinking [Liu, 2019]	Fasting glucose [Lagou, 2021]	32	0.175742	0.0804141	0.0288546	8.68962e-20	0.390047	0.0441549	0.73594	0.0270938	0.174004	0.951852	0.0664781	-0.0635219	0.166478	0.190906	0.0975513	-0.013313	0.208416	0.0845989	TRUE
Alcohol drinking [Liu, 2019]	Fasting glucose [Chen, 2021]	37	0.111348	0.0480915	0.0205945	5.07129e-41	0.118205	-0.0293401	0.265749	0.116365	0.904834	0.951944	0.05125	0.02125	0.09125	0.0078598	0.061059	0.0121778	0.10994	0.0143552	TRUE
Alcohol drinking [Liu, 2019]	Fasting insulin [Lagou, 2021]	32	0.0939226	0.0625354	0.13312	2.42247e-05	0.139738	-0.110727	0.390204	0.274178	0.67968	0.957931	-0.0176642	-0.107664	0.112336	0.727907	0.0281971	-0.0948167	0.151211	0.653244	FALSE
Alcohol drinking [Liu, 2019]	Fasting insulin [Chen, 2021]	37	0.0181518	0.0483048	0.707084	1.69157e-32	0.0059099	-0.138324	0.150144	0.935992	0.823688	0.953552	-0.0571166	-0.0971166	-0.0171166	0.00739978	-0.0385632	-0.0906301	0.0135036	0.1466	FALSE
Alcohol drinking [Liu, 2019]	Glycated hemoglobin [Chen, 2021]	37	0.00325345	0.0229655	0.887343	1.47001e-11	-0.0137563	-0.0823818	0.0548692	0.694405	0.517244	0.953264	-0.00992701	-0.039927	0.010073	0.483513	-0.0112653	-0.0463638	0.0238331	0.529298	FALSE
Alcohol drinking [Liu, 2019]	Lipids (High-density lipoprotein, HDL)[Graham, 2021]	37	0.211347	0.0971438	0.0295845	0	0.00758854	-0.282483	0.29766	0.959107	0.0740152	0.951289	0.21673	0.10673	0.28673	0.00113452	-0.0203675	-0.0736366	0.0329016	0.45362	FALSE
Alcohol drinking [Liu, 2019]	Insulin-like growth factor 1 [UK Biobank]	36	-0.25078	0.13434	0.0619366	1.48703e-237	-0.398575	-0.829312	0.0321622	0.0697366	0.394345	0.949748	-0.534365	-0.654365	-0.424365	0.00153014	-0.487824	-0.564028	-0.411621	4.13482e-36	FALSE
Alcohol drinking [Liu, 2019]	Interleukin-6 [Said, 2022]	33	0.116154	0.0486722	0.017012	4.70997e-25	0.175063	0.0308743	0.319251	0.0173296	0.286369	0.954481	0.152059	0.102059	0.222059	0.00107717	0.133606	0.0781753	0.189037	2.31079e-06	TRUE
Alcohol drinking [Liu, 2019]	Lipids (Low-density lipoprotein, LDL)[Graham, 2021]	37	-0.00830781	0.130983	0.949427	0	0.214965	-0.181265	0.611194	0.287632	0.151243	0.951434	-0.0802103	-0.13021	-0.000210345	0.0974874	0.163063	0.111546	0.21458	5.51263e-10	FALSE
Alcohol drinking [Liu, 2019]	Leptin [Folkersen, 2020]	37	0.100974	0.119867	0.399569	0.0163081	0.0883784	-0.276019	0.452776	0.634534	0.928656	0.951895	-0.00444444	-0.224444	0.305556	1	0.0522156	-0.219225	0.323657	0.706153	FALSE
Alcohol drinking [Liu, 2019]	Physical activity [Doherty, 2018]	37	-0.0410932	0.0686737	0.549584	3.27069e-08	-0.048108	-0.258667	0.162451	0.654291	0.931661	0.951736	-0.0604529			0.234854	-0.0656275	-0.184252	0.0529976	0.278223	FALSE
Alcohol drinking [Liu, 2019]	Sex hormone-binding globulin [Ruth, 2020]	37	0.0173847	0.0748447	0.816323	0	-0.059072	-0.297507	0.179363	0.627265	0.423893	0.949442	-0.0269388	-0.0469388	0.0130612	0.190226	-0.0463741	-0.0745974	-0.0181509	0.00127989	FALSE
Alcohol drinking [Liu, 2019]	Smoking [Wooton, 2020]	36	0.0670692	0.0359972	0.0624374	1.60892e-38	-0.0278329	-0.130776	0.0751103	0.596169	0.0181263	0.95232	0.293571	0.233571	0.353571	4.89166e-05	-0.0194084	-0.0592888	0.020472	0.340162	FALSE
Alcohol drinking [Liu, 2019]	Type 2 diabetes [Mahajan, 2018]	37	0.0879046	0.176378	0.61821	6.28519e-43	0.555153	0.0259041	1.0844	0.0397927	0.0273225	0.949476	-1.22729	-1.51729	-0.987287	3.08158e-05	0.307439	0.117187	0.497691	0.00153903	FALSE
Alcohol drinking [Liu, 2019]	Testosterone, bioavailable [Ruth, 2020]	37	0.0502551	0.0528455	0.341614	2.37544e-38	0.127704	-0.0388801	0.294288	0.132964	0.246051	0.94938	0.0863355	0.0363355	0.136335	0.00520508	0.0851325	0.0268281	0.143437	0.00421219	FALSE
Alcohol drinking [Liu, 2019]	Testosterone [Ruth, 2020]	37	0.0548464	0.0511342	0.283452	8.40778e-109	0.0955576	-0.0666206	0.257736	0.248157	0.529267	0.949784	-0.0445711	-0.0945711	0.0554289	0.496183	0.0626798	0.0237851	0.101574	0.00158564	FALSE
Alcohol drinking [Liu, 2019]	Lipids (Triglycerides, TG)[Graham, 2021]	37	-0.334024	0.219379	0.127861	0	-0.16941	-0.849279	0.51046	0.625279	0.537729	0.951353	-0.0782121	-0.108212	-0.0282121	1.27565e-06	-0.0530622	-0.0919029	-0.0142215	0.0074151	FALSE
Alcohol drinking [Liu, 2019]	2 hour glucose [Chen, 2021]	37	-0.290069	0.122584	0.0179672	3.9236e-06	-0.090014	-0.44912	0.269092	0.623224	0.146591	0.95313	-0.145	-0.445	0.025	0.0975907	-0.0963506	-0.318731	0.126029	0.395773	TRUE
Alcohol drinking [Liu, 2019]	Vitamin D [UK Biobank]	36	0.0125844	0.0540653	0.815946	1.58317e-21	-0.142088	-0.304253	0.0200767	0.0859221	0.0178383	0.949784	0.0604956	-0.0295044	0.160496	0.370033	-0.122648	-0.204398	-0.0408979	0.00327688	FALSE
C-reactive protein [Said, 2022]	Adiponectin [Spracklen, 2019]	106	-0.00499631	0.0313369	0.873323	1.3677e-19	-0.0219679	-0.113777	0.0698416	0.639088	0.624911	0.990754	0.00932594	-0.0406741	0.0493259	0.65765	-0.0165392	-0.0769726	0.0438941	0.591684	FALSE
C-reactive protein [Said, 2022]	Alcohol drinking [Liu, 2019]	262	-0.0136444	0.00926635	0.140893	3.77005e-71	-0.00652188	-0.0346232	0.0215794	0.649197	0.51471	0.981777	0.00576271	-0.00423729	0.0157627	0.169269	-0.00519163	-0.0225238	0.0121406	0.55715	FALSE
C-reactive protein [Said, 2022]	Lipids (Total cholesterol)[Graham, 2021]	262	-0.107264	0.036669	0.00344253	0	-0.211274	-0.321268	-0.101279	0.000166796	0.0150354	0.990902	-0.023478	-0.043478	-0.013478	8.17374e-06	-0.0652105	-0.0861858	-0.0442351	1.10579e-09	TRUE
C-reactive protein [Said, 2022]	Fasting glucose [Lagou, 2021]	252	-0.0278099	0.0128996	0.0310941	4.23283e-34	-0.0583106	-0.100462	-0.0161587	0.00670193	0.0770167	0.985285	0.00549315	-0.0145068	0.0254932	0.510629	0.00455829	-0.0277354	0.0368519	0.782048	FALSE
C-reactive protein [Said, 2022]	Fasting glucose [Chen, 2021]	262	-0.0389407	0.0101393	0.000122748	1.03116e-119	-0.0450607	-0.0762208	-0.0139007	0.00459237	0.616882	0.982469	-0.00367347	-0.0136735	0.00632653	0.513602	-0.00364909	-0.0217515	0.0144533	0.692776	TRUE
C-reactive protein [Said, 2022]	Fasting insulin [Lagou, 2021]	252	0.0066954	0.0132679	0.613817	3.38555e-15	-0.0405147	-0.0834576	0.00242826	0.0644383	0.00717027	0.985379	0.0170219	-0.00297806	0.0370219	0.18001	-0.00365971	-0.0401084	0.0327889	0.843988	FALSE
C-reactive protein [Said, 2022]	Fasting insulin [Chen, 2021]	262	-0.0247222	0.0100014	0.0134411	1.48764e-72	-0.045526	-0.0760651	-0.0149868	0.00348014	0.0824677	0.982569	0.00654676	-0.0134532	0.0165468	1	-0.00866118	-0.0284784	0.011156	0.391661	FALSE
C-reactive protein [Said, 2022]	Glycated hemoglobin [Chen, 2021]	262	0.0126351	0.00579413	0.0292082	7.34969e-42	0.00475022	-0.013009	0.0225094	0.600105	0.257873	0.982854	0.0312245	0.0112245	0.0412245	0.000916535	0.0136433	-0.000588635	0.0278752	0.0602582	TRUE
C-reactive protein [Said, 2022]	Lipids (High-density lipoprotein, HDL)[Graham, 2021]	262	0.0101383	0.0248563	0.683363	0	0.146988	0.0748348	0.219141	6.53053e-05	1.07124e-06	0.990946	-0.0814	-0.1114	-0.0714	4.36029e-18	-0.0185733	-0.0405569	0.00341034	0.0977394	FALSE
C-reactive protein [Said, 2022]	Insulin-like growth factor 1 [UK Biobank]	262	-0.129091	0.0328814	8.63845e-05	0	-0.0635413	-0.162662	0.0355797	0.20896	0.0888571	0.981766	-0.0578921	-0.0978921	-0.0478921	0.000114882	-0.0724298	-0.102136	-0.042724	1.76292e-06	TRUE
C-reactive protein [Said, 2022]	Interleukin-6 [Said, 2022]	2	1	0.0227644	0	1
C-reactive protein [Said, 2022]	Lipids (Low-density lipoprotein, LDL)[Graham, 2021]	262	-0.136329	0.0385883	0.000411032	0	-0.284411	-0.399108	-0.169715	1.17319e-06	0.000903026	0.981821	0.000208805	-0.0197912	0.0102088	1	-0.039862	-0.0615953	-0.0181286	0.000324589	FALSE
C-reactive protein [Said, 2022]	Leptin [Folkersen, 2020]	262	0.0727216	0.0324513	0.0250297	4.02357e-08	-0.0116521	-0.107964	0.0846595	0.812561	0.0230385	0.982187	0.0955932	0.0355932	0.155593	0.00602763	0.061827	-0.0377466	0.161401	0.223613	FALSE
C-reactive protein [Said, 2022]	Physical activity [Doherty, 2018]	262	-0.0606281	0.0164164	0.000221493	2.7609e-22	0.0157325	-0.032647	0.0641119	0.523891	5.04123e-05	0.981729	-0.0502359	-0.0802359	-0.0302359	0.000181752	-0.0326065	-0.0705601	0.00534711	0.0922138	FALSE
C-reactive protein [Said, 2022]	Sex hormone-binding globulin [Ruth, 2020]	262	-0.0462588	0.0148633	0.0018564	0	-0.032448	-0.0774903	0.0125944	0.157969	0.430488	0.981763	-0.0574778	-0.0674778	-0.0474778	1.184e-13	-0.0493882	-0.061098	-0.0376783	1.38002e-16	TRUE
C-reactive protein [Said, 2022]	Smoking [Wooton, 2020]	262	0.0341114	0.00734995	3.46659e-06	1.57156e-107	-0.00683018	-0.0281574	0.0144971	0.530207	8.00762e-07	0.981745	0.0209521	0.0109521	0.0209521	0.000110875	0.0229903	0.00953378	0.0364469	0.000812296	FALSE
C-reactive protein [Said, 2022]	Type 2 diabetes [Mahajan, 2018]	262	0.140718	0.049014	0.00409207	0	-0.10434	-0.248011	0.0393313	0.154619	1.17632e-05	0.981806	0.0393878	-0.0106122	0.0893878	0.185096	0.0028744	-0.0712325	0.0769813	0.939402	FALSE
C-reactive protein [Said, 2022]	Testosterone, bioavailable [Ruth, 2020]	262	0.0218523	0.0119071	0.0664711	6.37781e-159	0.0154906	-0.0206069	0.0515881	0.400302	0.650357	0.981757	0.0247912	0.0147912	0.0447912	0.00124374	0.0293948	0.00867802	0.0501115	0.00541963	FALSE
C-reactive protein [Said, 2022]	Testosterone [Ruth, 2020]	262	-0.0215638	0.00939389	0.0217036	6.4856e-291	-0.016971	-0.0454528	0.0115107	0.242865	0.678349	0.981756	-0.00067013	-0.0206701	0.00932987	1	0.00252287	-0.0102532	0.0152989	0.698733	FALSE
C-reactive protein [Said, 2022]	Lipids (Triglycerides, TG)[Graham, 2021]	262	0.0343205	0.0331999	0.301252	0	-0.0448123	-0.144775	0.0551507	0.379602	0.041852	0.981816	-0.0100067	-0.0300067	-6.74157e-06	0.0226001	-0.029611	-0.0477483	-0.0114736	0.00137507	FALSE
C-reactive protein [Said, 2022]	2 hour glucose [Chen, 2021]	262	0.018299	0.0308911	0.553601	1.40725e-16	0.00645688	-0.0883077	0.101221	0.893763	0.74991	0.982272	-0.00814815	-0.138148	0.0418519	0.707471	0.0500372	-0.0353217	0.135396	0.250586	FALSE
C-reactive protein [Said, 2022]	Vitamin D [UK Biobank]	262	-0.00469645	0.0125937	0.709208	2.60289e-96	0.0229257	-0.0150282	0.0608795	0.236454	0.0613069	0.981754	-0.011034	-0.041034	-0.00103401	0.203629	0.019802	-0.00732606	0.04693	0.152526	FALSE
Fasting glucose [Chen, 2021]	Adiponectin [Spracklen, 2019]	48	-0.0619001	0.0650498	0.34131	2.54738e-09	0.0630641	-0.157342	0.28347	0.574935	0.174995	0.982477	-0.0168304	-0.0968304	0.0631696	0.752254	-0.00295506	-0.116534	0.110623	0.95933	FALSE
Fasting glucose [Chen, 2021]	Alcohol drinking [Liu, 2019]	68	0.00106845	0.023107	0.96312	1.98876e-22	0.058784	-0.0219407	0.139509	0.153507	0.0924575	0.975791	0.00626866	-0.0337313	0.0362687	0.886612	-0.0115466	-0.0547438	0.0316506	0.60035	FALSE
Fasting glucose [Chen, 2021]	Lipids (Total cholesterol)[Graham, 2021]	68	0.0603178	0.0759277	0.426957	0	-0.0108314	-0.280379	0.258716	0.937225	0.53411	0.975813	0.148373	0.068373	0.178373	4.71226e-12	0.0703368	0.0393836	0.10129	8.43849e-06	FALSE
Fasting glucose [Chen, 2021]	C-reactive protein [Said, 2022]	68	-0.153054	0.0804523	0.0571161	0	-0.0573696	-0.342493	0.227753	0.693312	0.429268	0.975947	0.03	-0.02	0.07	0.272714	-0.00510812	-0.0482654	0.0380491	0.816552	FALSE
Fasting glucose [Chen, 2021]	Fasting glucose [Lagou, 2021]	67	0.927175	0.0275917	1.49843e-247	1.79518e-20	0.882966	0.788725	0.977206	0	0.262031	0.982162	0.958758	0.928758	0.998758	3.94183e-64	0.942875	0.886792	0.998957	4.01362e-238	TRUE
Fasting glucose [Chen, 2021]	Fasting insulin [Lagou, 2021]	67	-0.0491171	0.0354718	0.16615	5.29995e-26	-0.0836168	-0.205219	0.0379858	0.17775	0.497068	0.982172	0.0270051	-0.0229949	0.0670051	0.296714	-0.046935	-0.115351	0.0214811	0.178761	FALSE
Fasting glucose [Chen, 2021]	Fasting insulin [Chen, 2021]	68	-0.0344839	0.0343746	0.315774	2.80973e-80	-0.0880898	-0.209793	0.0336134	0.156005	0.300029	0.976798	-0.100833	-0.130833	-0.0708333	9.40413e-06	-0.079435	-0.118304	-0.0405659	6.18894e-05	FALSE
Fasting glucose [Chen, 2021]	Glycated hemoglobin [Chen, 2021]	68	0.342308	0.021346	7.14411e-58	1.21642e-64	0.378013	0.302753	0.453274	0	0.263701	0.976435	0.508814	0.488814	0.528814	4.45099e-28	0.404096	0.365885	0.442306	1.95166e-95	TRUE
Fasting glucose [Chen, 2021]	Lipids (High-density lipoprotein, HDL)[Graham, 2021]	68	0.0209622	0.0632401	0.740289	0	0.117242	-0.106165	0.340649	0.303682	0.310034	0.97581	-0.0385985	-0.0985985	-0.00859851	0.00325848	-0.000118881	-0.0353093	0.0350715	0.994717	FALSE
Fasting glucose [Chen, 2021]	Insulin-like growth factor 1 [UK Biobank]	68	0.039002	0.0728482	0.592382	0	-0.0560085	-0.313767	0.201751	0.670195	0.385151	0.975874	-0.116483	-0.156483	-0.0564833	7.90509e-05	-0.0599549	-0.114557	-0.00535247	0.0313901	FALSE
Fasting glucose [Chen, 2021]	Interleukin-6 [Said, 2022]	62	-0.0213994	0.032272	0.50727	2.15705e-48	0.00100613	-0.111506	0.113518	0.986016	0.63596	0.9777	0.00658537	-0.0234146	0.0765854	0.682721	0.0124688	-0.0284516	0.0533893	0.550361	FALSE
Fasting glucose [Chen, 2021]	Lipids (Low-density lipoprotein, LDL)[Graham, 2021]	68	0.0689484	0.066553	0.300205	0	-0.030473	-0.26567	0.204724	0.799542	0.319399	0.975808	0.0423822	0.0223822	0.0923822	4.34015e-06	0.050847	0.0183291	0.083365	0.00217878	FALSE
Fasting glucose [Chen, 2021]	Leptin [Folkersen, 2020]	68	-0.108373	0.0796714	0.173752	0.0006923	-0.0845343	-0.367501	0.198433	0.558195	0.842555	0.976319	-0.0477778	-0.447778	0.252222	0.581808	-0.134975	-0.337347	0.0673976	0.191137	FALSE
Fasting glucose [Chen, 2021]	Physical activity [Doherty, 2018]	68	0.0216107	0.0360784	0.549178	0.000205836	0.0654026	-0.0623858	0.193191	0.315804	0.419493	0.975822	0.0351376	-0.0148624	0.0951376	0.219802	0.0146688	-0.0679677	0.0973052	0.727906	FALSE
Fasting glucose [Chen, 2021]	Sex hormone-binding globulin [Ruth, 2020]	68	-0.0238556	0.0364346	0.512628	0	-0.0163078	-0.145906	0.11329	0.805196	0.890846	0.975859	-0.0593109	-0.0693109	-0.0193109	0.0037089	-0.0726128	-0.0950176	-0.0502081	2.12305e-10	FALSE
Fasting glucose [Chen, 2021]	Smoking [Wooton, 2020]	68	0.0245181	0.0140188	0.0802997	3.71926e-12	0.0578453	0.00890691	0.106784	0.020521	0.108604	0.97583	0.0227312			0.383199	0.0149712	-0.0154015	0.0453439	0.333996	FALSE
Fasting glucose [Chen, 2021]	Type 2 diabetes [Mahajan, 2018]	68	1.74534	0.271836	1.35765e-10	0	0.907882	-0.0286868	1.84445	0.0574422	0.0351598	0.975817	2.26356	2.03356	2.46356	0.000116302	1.28179	1.10603	1.45755	2.39861e-46	TRUE
Fasting glucose [Chen, 2021]	Testosterone, bioavailable [Ruth, 2020]	68	0.0079767	0.0276854	0.773255	1.80696e-37	0.00464711	-0.0938608	0.103155	0.926332	0.936526	0.975845	-0.0501755	-0.0901755	-0.0101755	0.0381902	0.01437	-0.0406151	0.0693551	0.608494	FALSE
Fasting glucose [Chen, 2021]	Testosterone [Ruth, 2020]	68	-0.00187511	0.0289639	0.948382	1.74069e-143	-0.00550508	-0.108559	0.097549	0.916614	0.933858	0.975848	-0.0332075	-0.0532075	-0.00320746	0.0385351	-0.0202049	-0.0467588	0.00634898	0.135872	FALSE
Fasting glucose [Chen, 2021]	Lipids (Triglycerides, TG)[Graham, 2021]	68	-0.0341415	0.0987888	0.729643	0	-0.0740074	-0.425509	0.277494	0.679853	0.789345	0.975815	0.00360993			0.804228	0.112796	0.0757645	0.149828	2.37381e-09	FALSE
Fasting glucose [Chen, 2021]	2 hour glucose [Chen, 2021]	68	0.546114	0.14019	9.7986e-05	7.86857e-80	0.501959	0.00418648	0.999731	0.048104	0.834318	0.977373	1.05017	0.780169	1.31017	5.24184e-05	0.353647	0.144317	0.562977	0.000928918	TRUE
Fasting glucose [Chen, 2021]	Vitamin D [UK Biobank]	68	-0.0463591	0.0302729	0.125677	1.08295e-25	0.0775227	-0.0240342	0.17908	0.134621	0.00405338	0.975872	-0.082439	-0.132439	-0.052439	0.000290414	-0.0365478	-0.0952684	0.0221729	0.22251	FALSE
Fasting glucose [Lagou, 2021]	Adiponectin [Spracklen, 2019]	33	-0.0522184	0.051531	0.310899	0.0370443	0.015652	-0.176347	0.207651	0.873055	0.414327	0.973523	-0.0353802	-0.15538	0.0546198	0.444714	-0.00288225	-0.120666	0.114902	0.961747	FALSE
Fasting glucose [Lagou, 2021]	Alcohol drinking [Liu, 2019]	44	0.00161363	0.0185465	0.930668	6.93179e-24	0.0198968	-0.030691	0.0704846	0.440779	0.308638	0.974292	0.0116752	-0.00832483	0.0216752	0.549735	0.0133599	-0.0087494	0.0354691	0.236279	FALSE
Fasting glucose [Lagou, 2021]	Lipids (Total cholesterol)[Graham, 2021]	45	0.0054757	0.0547858	0.920386	0	-0.00141949	-0.152474	0.149635	0.985305	0.897583	0.973881	0.0218229	0.0118229	0.0418229	3.92836e-06	0.0205384	0.00532166	0.0357551	0.00815915	FALSE
Fasting glucose [Lagou, 2021]	C-reactive protein [Said, 2022]	45	-0.0709964	0.0578437	0.219678	0	0.000740161	-0.154717	0.156198	0.992554	0.1902	0.973926	0.000234014	-0.00976599	0.020234	0.909508	-0.00801698	-0.0297573	0.0137233	0.469829	FALSE
Fasting glucose [Lagou, 2021]	Fasting glucose [Chen, 2021]	45	0.546442	0.0464462	5.91014e-32	0	0.377427	0.274918	0.479936	5.34017e-13	2.34564e-06	0.973857	0.98613	0.94613	1.01613	6.1062e-62	0.411558	0.35817	0.464945	1.41244e-51	TRUE
Fasting glucose [Lagou, 2021]	Fasting insulin [Lagou, 2021]	45	-0.0232551	0.0448752	0.604307	6.0316e-43	0.00177803	-0.14852	0.152076	0.981502	0.685755	0.967872	0.00552514	-0.104475	0.0655251	1	0.0181632	-0.0444514	0.0807779	0.569664	FALSE
Fasting glucose [Lagou, 2021]	Fasting insulin [Chen, 2021]	45	-0.0350801	0.0250522	0.161429	3.11759e-60	-0.0207022	-0.0887643	0.04736	0.551073	0.546701	0.973381	-0.036342	-0.056342	-0.026342	3.44019e-05	-0.0321312	-0.0533664	-0.0108961	0.00302045	FALSE
Fasting glucose [Lagou, 2021]	Glycated hemoglobin [Chen, 2021]	45	0.197255	0.0196023	8.06293e-24	3.77792e-94	0.156348	0.106107	0.20659	1.06541e-09	0.0197646	0.973408	0.518576	0.488576	0.548576	4.9466e-11	0.159665	0.141717	0.177612	4.36628e-68	TRUE
Fasting glucose [Lagou, 2021]	Lipids (High-density lipoprotein, HDL)[Graham, 2021]	45	0.00238926	0.051038	0.962662	0	0.0214387	-0.119082	0.16196	0.764922	0.702294	0.973862	-0.023416	-0.043416	0.00658395	0.0992352	0.0148353	-0.00103534	0.0307059	0.066936	FALSE
Fasting glucose [Lagou, 2021]	Insulin-like growth factor 1 [UK Biobank]	45	0.0135383	0.0519437	0.794374	1.92381e-222	-0.0328623	-0.17412	0.108396	0.648414	0.352235	0.974048	-0.0262621	-0.0462621	-0.00626205	0.00930743	-0.02585	-0.0513129	-0.000387086	0.0466175	FALSE
Fasting glucose [Lagou, 2021]	Interleukin-6 [Said, 2022]	41	-0.0123323	0.0219844	0.574826	5.11816e-33	0.0101932	-0.0487371	0.0691236	0.734598	0.27348	0.975614	0.00234978	-0.00765022	0.0123498	0.891279	-0.00794717	-0.0295658	0.0136714	0.471218	FALSE
Fasting glucose [Lagou, 2021]	Lipids (Low-density lipoprotein, LDL)[Graham, 2021]	45	0.0157711	0.0406922	0.698334	0	-0.00388429	-0.115776	0.108008	0.945754	0.620341	0.973871	0.00853501	-0.00146499	0.018535	0.0546782	0.01602	0.000651746	0.0313882	0.0410442	FALSE
Fasting glucose [Lagou, 2021]	Leptin [Folkersen, 2020]	45	-0.0138374	0.0602416	0.818326	0.000141207	0.0744455	-0.0870361	0.235927	0.366221	0.12261	0.974039	0.0733176	-0.356682	0.173318	0.192327	0.0755693	-0.0381998	0.189338	0.192959	FALSE
Fasting glucose [Lagou, 2021]	Physical activity [Doherty, 2018]	45	0.0229515	0.0238543	0.335971	0.00905	0.0501885	-0.0142715	0.114649	0.127003	0.231481	0.974048	0.0189019	-0.0110981	0.0589019	0.23252	0.0315195	-0.017175	0.080214	0.20456	FALSE
Fasting glucose [Lagou, 2021]	Sex hormone-binding globulin [Ruth, 2020]	45	-0.00495232	0.0272145	0.855603	0	-0.0107398	-0.0853924	0.0639128	0.777969	0.826083	0.974079	-0.0128755	-0.0128755	-0.00287545	0.0119716	-0.0111302	-0.0216499	-0.000610439	0.0381075	FALSE
Fasting glucose [Lagou, 2021]	Smoking [Wooton, 2020]	45	0.0214858	0.00914233	0.0187661	8.47987e-07	0.0317915	0.00707452	0.0565085	0.0117039	0.23775	0.974043	0.0309968	-0.0390032	0.0309968	0.167675	0.0306048	0.0148063	0.0464032	0.000146551	TRUE
Fasting glucose [Lagou, 2021]	Type 2 diabetes [Mahajan, 2018]	45	0.728251	0.249383	0.00349788	0	-0.197927	-0.756549	0.360694	0.487405	2.81224e-06	0.991227	1.8822			1.0154e-11	0.00984834	-0.127258	0.146954	0.88804	FALSE
Fasting glucose [Lagou, 2021]	Testosterone, bioavailable [Ruth, 2020]	45	-0.000657335	0.020467	0.974379	6.48055e-31	-0.00818853	-0.0643123	0.0479352	0.774908	0.703935	0.974055	-0.0146738	-0.0346738	0.00532622	0.264238	-0.00917635	-0.0316757	0.013323	0.424076	FALSE
Fasting glucose [Lagou, 2021]	Testosterone [Ruth, 2020]	45	0.00404969	0.0215272	0.850783	2.63227e-113	-0.00642965	-0.0653759	0.0525166	0.830714	0.614579	0.974064	-0.0108452	-0.0108452	-0.000845175	0.351351	-0.00816483	-0.0222745	0.00594487	0.256724	FALSE
Fasting glucose [Lagou, 2021]	Lipids (Triglycerides, TG)[Graham, 2021]	45	-0.0299936	0.0785962	0.702746	0	-0.000900625	-0.217261	0.215459	0.99349	0.704532	0.973876	0.0807476			0.0124773	0.00390248	-0.0139418	0.0217468	0.668188	FALSE
Fasting glucose [Lagou, 2021]	2 hour glucose [Chen, 2021]	45	0.297691	0.109439	0.00652532	6.82468e-74	0.202381	-0.0926491	0.497411	0.178796	0.355534	0.973767	0.650135	0.470135	0.830135	1.16257e-06	0.203428	0.117443	0.289414	3.53537e-06	TRUE
Fasting glucose [Lagou, 2021]	Vitamin D [UK Biobank]	45	-0.0289734	0.0220421	0.188693	9.33075e-21	-0.013383	-0.0735501	0.0467841	0.662869	0.463055	0.974047	-0.0442987	-0.0642987	-0.0242987	0.000489291	-0.0360681	-0.0635222	-0.00861397	0.0100263	FALSE
Fasting insulin [Chen, 2021]	Adiponectin [Spracklen, 2019]	22	-0.809623	0.369716	0.0285349	2.30714e-56	1.77905	-0.585125	4.14322	0.140245	0.0253438	0.920764	-0.221217	-0.591217	0.388783	0.200272	-0.538325	-0.892014	-0.184636	0.00285325	FALSE
Fasting insulin [Chen, 2021]	Alcohol drinking [Liu, 2019]	37	-0.0355734	0.0570234	0.532734	3.39336e-29	0.0219529	-0.331923	0.375829	0.903226	0.736666	0.745252	-0.122969	-0.252969	-0.0129687	0.0323906	-0.0982606	-0.172891	-0.0236299	0.00986466	FALSE
Fasting insulin [Chen, 2021]	Lipids (Total cholesterol)[Graham, 2021]	37	-0.251756	0.137119	0.066352	0	-0.996375	-1.81142	-0.181334	0.0165739	0.058887	0.737191	0.0942476	0.0342476	0.184248	0.00981496	0.0255033	-0.0433673	0.0943738	0.467969	FALSE
Fasting insulin [Chen, 2021]	C-reactive protein [Said, 2022]	35	-0.389001	0.195935	0.0471042	0	-1.51675	-2.79784	-0.235654	0.0203141	0.0713873	0.747386	0.0117749	-0.0482251	0.111775	0.670727	-0.0150062	-0.117886	0.087874	0.774968	FALSE
Fasting insulin [Chen, 2021]	Fasting glucose [Lagou, 2021]	35	0.272595	0.102162	0.00762442	1.02772e-71	0.730756	0.0097556	1.45176	0.0469797	0.195181	0.851695	0.242069	0.172069	0.302069	2.05962e-10	0.266415	0.176502	0.356328	6.34367e-09	TRUE
Fasting insulin [Chen, 2021]	Fasting glucose [Chen, 2021]	37	0.32043	0.097096	0.000966385	2.76628e-150	0.705523	0.101967	1.30908	0.0219585	0.188071	0.761815	0.314828	0.254828	0.364828	5.16132e-17	0.293674	0.219107	0.36824	1.17105e-14	TRUE
Fasting insulin [Chen, 2021]	Fasting insulin [Lagou, 2021]	35	0.709339	0.0459055	7.29881e-54	0.00279131	0.466986	0.145347	0.788625	0.00443192	0.124606	0.854088	0.800625	0.660625	0.930625	4.5333e-26	0.603833	0.485942	0.721724	1.02818e-23	TRUE
Fasting insulin [Chen, 2021]	Glycated hemoglobin [Chen, 2021]	37	0.0525723	0.0443212	0.235557	2.96992e-43	0.176277	-0.101733	0.454288	0.21396	0.358461	0.757291	0.144828	0.114828	0.174828	0.000224056	0.103408	0.0509343	0.155881	0.000112258	FALSE
Fasting insulin [Chen, 2021]	Lipids (High-density lipoprotein, HDL)[Graham, 2021]	37	-0.980903	0.119502	2.24443e-16	0	-0.553959	-1.2848	0.176883	0.137385	0.227102	0.737201	-1.43885	-1.51885	-1.37885	1.43379e-12	-0.959611	-1.10404	-0.815179	9.17121e-39	TRUE
Fasting insulin [Chen, 2021]	Insulin-like growth factor 1 [UK Biobank]	37	0.313832	0.163317	0.0546553	4.27936e-246	0.356794	-0.646607	1.36019	0.485845	0.92933	0.738674	0.0645989	-0.0454011	0.174599	0.231336	0.136522	0.0254342	0.247609	0.016009	FALSE
Fasting insulin [Chen, 2021]	Interleukin-6 [Said, 2022]	32	-0.00470858	0.0755936	0.950333	3.48757e-35	0.187418	-0.33317	0.708006	0.48043	0.450243	0.639302	0.0177778	-0.0722222	0.0977778	0.661813	0.00429828	-0.0937753	0.102372	0.931546	FALSE
Fasting insulin [Chen, 2021]	Lipids (Low-density lipoprotein, LDL)[Graham, 2021]	37	-0.0905454	0.105468	0.390612	1.60181e-288	-0.719823	-1.33991	-0.0997313	0.0228945	0.0358721	0.737877	0.175209	0.105209	0.245209	0.0194052	0.0738194	-0.00160899	0.149248	0.0550913	FALSE
Fasting insulin [Chen, 2021]	Leptin [Folkersen, 2020]	37	-0.112423	0.220681	0.610447	1.50222e-11	-0.202888	-1.58352	1.17774	0.773329	0.892264	0.750442	0.156786	-0.323214	0.526786	0.329817	-0.136322	-0.544268	0.271624	0.512496	FALSE
Fasting insulin [Chen, 2021]	Physical activity [Doherty, 2018]	37	0.0380965	0.0590901	0.519109	0.11858	-0.13263	-0.492045	0.226786	0.469523	0.325356	0.738378	0.0187893	-0.121211	0.138789	0.94872	0.056483	-0.0870712	0.200037	0.440606	FALSE
Fasting insulin [Chen, 2021]	Sex hormone-binding globulin [Ruth, 2020]	37	-0.296882	0.0945709	0.0016938	0	-0.0471149	-0.622901	0.528671	0.872583	0.369034	0.741359	-0.536245	-0.616245	-0.496245	1.64806e-21	-0.43204	-0.492159	-0.371921	4.68678e-45	TRUE
Fasting insulin [Chen, 2021]	Smoking [Wooton, 2020]	37	0.0092517	0.0245404	0.706175	2.07694e-05	0.018847	-0.13231	0.170004	0.806939	0.895423	0.738789	-0.0566086	-0.126609	0.0333914	0.218973	-0.021113	-0.0721046	0.0298786	0.417067	FALSE
Fasting insulin [Chen, 2021]	Type 2 diabetes [Mahajan, 2018]	37	1.65156	0.678094	0.0148675	0	4.28725	0.157349	8.41715	0.0418873	0.186974	0.735207	3.27552	2.72552	3.52552	2.00982e-18	2.73307	2.37014	3.09599	2.65875e-49	TRUE
Fasting insulin [Chen, 2021]	Testosterone, bioavailable [Ruth, 2020]	37	0.260405	0.0447863	6.08544e-09	1.04417e-12	0.251061	-0.0246372	0.526758	0.0742912	0.944043	0.739804	0.393333	0.173333	0.453333	3.90129e-08	0.258554	0.177561	0.339548	3.9309e-10	TRUE
Fasting insulin [Chen, 2021]	Testosterone [Ruth, 2020]	37	-0.0585339	0.0688437	0.39519	1.38067e-133	0.176111	-0.239717	0.591939	0.406493	0.242584	0.740128	-0.151635	-0.181635	-0.111635	3.04376e-05	-0.158045	-0.214066	-0.102023	3.21388e-08	FALSE
Fasting insulin [Chen, 2021]	Lipids (Triglycerides, TG)[Graham, 2021]	37	0.558147	0.268219	0.0374395	0	-0.537439	-2.16707	1.09219	0.518034	0.164514	0.73734	0.998823	0.948823	1.05882	7.40213e-13	0.964323	0.850061	1.07859	1.85326e-61	FALSE
Fasting insulin [Chen, 2021]	2 hour glucose [Chen, 2021]	37	0.428132	0.328347	0.192266	6.64886e-73	-0.128469	-2.22251	1.96557	0.90429	0.583675	0.765244	1.50793	1.15793	1.76793	3.39624e-06	0.875148	0.518321	1.23197	1.53229e-06	FALSE
Fasting insulin [Chen, 2021]	Vitamin D [UK Biobank]	37	-0.0908159	0.0648838	0.161612	2.06128e-21	-0.0730586	-0.471706	0.325588	0.719449	0.926487	0.738422	-0.3326	-0.4226	-0.2126	3.22639e-05	-0.210111	-0.309218	-0.111003	3.25055e-05	FALSE
Fasting insulin [Lagou, 2021]	Adiponectin [Spracklen, 2019]	11	-0.812031	0.517493	0.11661	3.24531e-38	2.8155	-1.936	7.567	0.245489	0.126673	0	-0.21399	-0.72399	0.36601	0.0775476	-0.387483	-0.772379	-0.00258752	0.0484796	FALSE
Fasting insulin [Lagou, 2021]	Alcohol drinking [Liu, 2019]	13	0.0065672	0.12498	0.958094	1.58132e-33	-0.00718682	-1.16489	1.15051	0.990292	0.980952	0.0532949	-0.0554655	-0.125465	0.0345345	0.134947	-0.0699911	-0.169485	0.0295031	0.167964	FALSE
Fasting insulin [Lagou, 2021]	Lipids (Total cholesterol)[Graham, 2021]	13	-0.539855	0.28621	0.0592655	0	-1.99347	-4.49361	0.506662	0.118107	0.242624	0.0591522	-0.154523	-0.254523	-0.0545233	3.19313e-06	-0.14571	-0.224376	-0.0670446	0.000282999	FALSE
Fasting insulin [Lagou, 2021]	C-reactive protein [Said, 2022]	13	-0.379527	0.394749	0.336332	0	-1.66643	-5.24231	1.90944	0.36104	0.46955	0.199972	0.183648	0.0736481	0.273648	0.00285679	0.108209	-0.00843782	0.224855	0.0690356	FALSE
Fasting insulin [Lagou, 2021]	Fasting glucose [Lagou, 2021]	13	0.391876	0.201259	0.0515204	2.65351e-72	1.37707	-0.616039	3.37018	0.175683	0.322958	0	0.313616	0.173616	0.433616	2.65153e-05	0.307244	0.169746	0.444741	1.18894e-05	FALSE
Fasting insulin [Lagou, 2021]	Fasting glucose [Chen, 2021]	13	0.240423	0.192157	0.21087	1.58687e-117	0.605451	-1.15434	2.36524	0.500107	0.676727	0.0525532	0.327154			0.00693463	0.179598	0.0558096	0.303386	0.00446056	FALSE
Fasting insulin [Lagou, 2021]	Fasting insulin [Chen, 2021]	13	0.699329	0.137213	3.45703e-07	6.2475e-45	-0.437888	-1.51562	0.639847	0.425834	0.0340157	0	0.963976	0.663976	1.24398	5.87357e-14	0.779136	0.622259	0.936014	2.15475e-22	FALSE
Fasting insulin [Lagou, 2021]	Glycated hemoglobin [Chen, 2021]	13	0.0606962	0.0768636	0.429726	2.60844e-28	-0.0222298	-0.737582	0.693122	0.951434	0.815854	0.113857	0.0442586			0.103086	0.0543286	-0.0190308	0.127688	0.146637	FALSE
Fasting insulin [Lagou, 2021]	Lipids (High-density lipoprotein, HDL)[Graham, 2021]	13	-0.769947	0.261767	0.00326792	0	0.0405951	-2.33326	2.41445	0.973262	0.492589	0.0576878	-0.949417			5.82399e-05	-0.612023	-0.760757	-0.463289	7.32117e-16	FALSE
Fasting insulin [Lagou, 2021]	Insulin-like growth factor 1 [UK Biobank]	13	0.132112	0.356777	0.711165	3.80107e-219	-0.375466	-3.65066	2.89972	0.822221	0.755403	0.170055	0.31889	0.17889	0.44889	0.00215747	0.0755482	-0.0942952	0.245392	0.38331	FALSE
Fasting insulin [Lagou, 2021]	Interleukin-6 [Said, 2022]	10	0.0593272	0.0928024	0.522638	3.01106e-08	0.203466	-0.65571	1.06264	0.642541	0.735889	0.0699016	0.187946	0.027946	0.307946	0.00795528	0.115629	-0.000603103	0.231861	0.0512007	FALSE
Fasting insulin [Lagou, 2021]	Lipids (Low-density lipoprotein, LDL)[Graham, 2021]	13	-0.294057	0.185464	0.112848	2.83905e-164	-1.59066	-3.12027	-0.0610492	0.041531	0.0884858	0.06289	-0.112205	-0.182205	-0.0422054	0.000211401	-0.0915384	-0.169068	-0.0140088	0.0206618	FALSE
Fasting insulin [Lagou, 2021]	Leptin [Folkersen, 2020]	13	0.581259	0.330144	0.0783024	2.55302e-06	1.30857	-1.78217	4.3993	0.406642	0.636628	0.00241945	0.278777	-0.201223	0.638777	0.348897	0.199539	-0.290442	0.68952	0.42477	FALSE
Fasting insulin [Lagou, 2021]	Physical activity [Doherty, 2018]	13	-0.084255	0.0733903	0.250952	0.417273	-0.689719	-1.32834	-0.0510988	0.0342777	0.0566847	0.10806	-0.0259113	-0.195911	0.194089	0.787175	0.0068522	-0.194335	0.208039	0.946777	FALSE
Fasting insulin [Lagou, 2021]	Sex hormone-binding globulin [Ruth, 2020]	13	-0.103983	0.199763	0.602692	0	0.527437	-1.27784	2.33271	0.566893	0.482053	0.0997313	-0.522932	-0.562932	-0.472932	0.000331561	-0.161064	-0.259921	-0.0622076	0.00140652	FALSE
Fasting insulin [Lagou, 2021]	Smoking [Wooton, 2020]	13	0.0248707	0.0429679	0.562711	1.93418e-05	0.0381151	-0.358322	0.434552	0.850533	0.94646	0.104506	-0.0449517	-0.0949517	0.0150483	0.186637	-0.0173366	-0.0860205	0.0513473	0.6208	FALSE
Fasting insulin [Lagou, 2021]	Type 2 diabetes [Mahajan, 2018]	13	0.922316	1.59699	0.563578	0	-1.35689	-16.0277	13.3139	0.856152	0.754832	0.103416	2.74651			0.000648231	1.91523	1.28067	2.54979	3.30756e-09	FALSE
Fasting insulin [Lagou, 2021]	Testosterone, bioavailable [Ruth, 2020]	13	0.144719	0.092166	0.116368	3.38558e-15	-0.134994	-0.968074	0.698086	0.750791	0.499737	0.104108	0.642462			0.0398351	0.0448651	-0.0712315	0.160962	0.448798	FALSE
Fasting insulin [Lagou, 2021]	Testosterone [Ruth, 2020]	13	0.043714	0.142996	0.759833	1.2884e-111	0.228464	-1.08633	1.54326	0.733427	0.777603	0.104401	-0.0904075	-0.150407	-0.0204075	0.0103854	-0.0808522	-0.153764	-0.00794003	0.0297501	FALSE
Fasting insulin [Lagou, 2021]	Lipids (Triglycerides, TG)[Graham, 2021]	13	-0.0414726	0.550462	0.939943	0	-2.05989	-7.01497	2.89518	0.415196	0.413026	0.0632433	1.06474			0.00141109	0.278731	0.165284	0.392178	1.46842e-06	FALSE
Fasting insulin [Lagou, 2021]	2 hour glucose [Chen, 2021]	13	-0.416091	0.507448	0.412235	1.07343e-34	-3.72616	-8.05158	0.599267	0.0913306	0.12434	0	-0.133373	-0.473373	0.206627	0.439613	-0.206682	-0.651101	0.237737	0.36203	FALSE
Fasting insulin [Lagou, 2021]	Vitamin D [UK Biobank]	13	-0.0626299	0.122512	0.609201	2.11041e-18	0.322822	-0.781948	1.42759	0.566837	0.483088	0.169575	-0.335968	-0.445968	-0.225968	5.9594e-05	-0.217715	-0.35723	-0.0782	0.00222412	FALSE
Glycated hemoglobin [Chen, 2021]	Adiponectin [Spracklen, 2019]	42	-0.130296	0.0942476	0.166823	7.85241e-05	0.0396655	-0.361825	0.441156	0.846461	0.349853	0.958511	-0.1559	-0.3059	-0.0259001	0.0225908	-0.169922	-0.35545	0.0156064	0.0726387	FALSE
Glycated hemoglobin [Chen, 2021]	Alcohol drinking [Liu, 2019]	74	-0.00021475	0.0283479	0.993956	8.49148e-16	0.0253028	-0.0742944	0.1249	0.618533	0.544348	0.962542	0.0245783	-0.00542169	0.0745783	0.136342	0.0365203	-0.016338	0.0893785	0.175686	FALSE
Glycated hemoglobin [Chen, 2021]	Lipids (Total cholesterol)[Graham, 2021]	74	0.371589	0.101476	0.000250403	0	0.41996	0.0609285	0.778991	0.0218725	0.750449	0.96267	0.329226	0.269226	0.359226	1.1693e-18	0.348481	0.301455	0.395506	8.50978e-48	TRUE
Glycated hemoglobin [Chen, 2021]	C-reactive protein [Said, 2022]	73	-0.0625859	0.0537129	0.243941	5.62344e-100	-0.0324378	-0.224397	0.159521	0.740493	0.712064	0.961611	-0.0448673	-0.0948673	0.0151327	0.0932347	-0.0923886	-0.151762	-0.0330157	0.00228959	FALSE
Glycated hemoglobin [Chen, 2021]	Fasting glucose [Lagou, 2021]	74	0.660499	0.126052	1.60659e-07	0	0.559864	0.0344995	1.08523	0.0367374	0.670035	0.972722	0.0998106	0.0498106	0.149811	0.00108848	0.149407	0.057923	0.24089	0.00136989	TRUE
Glycated hemoglobin [Chen, 2021]	Fasting glucose [Chen, 2021]	74	0.625167	0.120024	1.90206e-07	0	0.457971	0.0224921	0.893449	0.0392845	0.370948	0.961874	-0.0238931	-0.0638931	0.0361069	0.295435	0.0948628	0.0266947	0.163031	0.00638188	FALSE
Glycated hemoglobin [Chen, 2021]	Fasting insulin [Lagou, 2021]	75	-0.0505105	0.043346	0.243903	1.96721e-11	-0.00827754	-0.190317	0.173761	0.928985	0.606655	0.972105	0.0245966	-0.0354034	0.144597	0.462219	0.0127702	-0.0765545	0.102095	0.779321	FALSE
Glycated hemoglobin [Chen, 2021]	Fasting insulin [Chen, 2021]	74	-0.0547891	0.0340268	0.107359	3.3071e-27	0.100803	-0.0155168	0.217122	0.0894118	0.00181266	0.962078	0.0268817	-0.0231183	0.0668817	0.278128	0.021301	-0.0370552	0.0796572	0.47435	FALSE
Glycated hemoglobin [Chen, 2021]	Lipids (High-density lipoprotein, HDL)[Graham, 2021]	74	0.160555	0.0718616	0.0254686	0	0.0159584	-0.235248	0.267164	0.900911	0.174177	0.962665	0.00693211	-0.0330679	0.126932	0.511414	0.130642	0.0855816	0.175702	1.3278e-08	TRUE
Glycated hemoglobin [Chen, 2021]	Insulin-like growth factor 1 [UK Biobank]	74	0.123368	0.0591341	0.0369575	5.59198e-97	0.152612	-0.054698	0.359922	0.149067	0.738073	0.962896	-0.0792143	-0.159214	-0.0192143	0.0134546	0.211994	0.132073	0.291915	2.00485e-07	FALSE
Glycated hemoglobin [Chen, 2021]	Interleukin-6 [Said, 2022]	69	-0.0422876	0.0325244	0.193538	1.33752e-19	-0.0629842	-0.178554	0.0525857	0.285449	0.673077	0.963126	-0.0676923	-0.117692	-0.0176923	0.0327542	-0.0849196	-0.144311	-0.0255281	0.00507224	FALSE
Glycated hemoglobin [Chen, 2021]	Lipids (Low-density lipoprotein, LDL)[Graham, 2021]	74	0.371434	0.0962648	0.000114104	0	0.3891	0.0481441	0.730055	0.0253048	0.902669	0.962681	0.151551	0.0815507	0.181551	5.17524e-15	0.30908	0.258511	0.35965	4.5649e-33	TRUE
Glycated hemoglobin [Chen, 2021]	Leptin [Folkersen, 2020]	74	0.0738185	0.105403	0.483712	0.0099058	0.329654	-0.0407457	0.700054	0.0810965	0.104592	0.961135	0.257692	0.0476923	0.557692	0.0181902	0.337845	0.0568474	0.618842	0.0184493	FALSE
Glycated hemoglobin [Chen, 2021]	Physical activity [Doherty, 2018]	74	0.00144613	0.0391476	0.970532	0.268569	-0.0224165	-0.159578	0.114745	0.748726	0.680008	0.962878	-0.0162061	-0.0862061	0.143794	0.783406	0.00265902	-0.123226	0.128544	0.966977	FALSE
Glycated hemoglobin [Chen, 2021]	Sex hormone-binding globulin [Ruth, 2020]	74	-0.0572569	0.0265149	0.0308171	1.09443e-130	-0.0471256	-0.139926	0.0456751	0.31959	0.795607	0.963133	0.00931745			1	-0.00122722	-0.0341115	0.031657	0.941691	FALSE
Glycated hemoglobin [Chen, 2021]	Smoking [Wooton, 2020]	74	0.0392159	0.0160786	0.0147277	6.23143e-06	0.0179258	-0.0381698	0.0740214	0.531104	0.368274	0.962837	0.0365204	-0.00347957	0.0965204	0.08631	0.00580435	-0.0342732	0.0458819	0.776519	TRUE
Glycated hemoglobin [Chen, 2021]	Type 2 diabetes [Mahajan, 2018]	74	1.33608	0.388101	0.000576098	0	-0.00206924	-1.33805	1.33391	0.997578	0.0185156	0.961747	0.216612	0.0866116	0.386612	0.00125305	0.262167	0.0710778	0.453257	0.00716676	FALSE
Glycated hemoglobin [Chen, 2021]	Testosterone, bioavailable [Ruth, 2020]	74	0.0147192	0.0371748	0.692145	6.68583e-39	0.0595268	-0.0701574	0.189211	0.368307	0.412522	0.962923	-0.040427	-0.070427	0.00957303	0.242467	-0.0304052	-0.0848409	0.0240305	0.273629	FALSE
Glycated hemoglobin [Chen, 2021]	Testosterone [Ruth, 2020]	74	-0.0317769	0.0294187	0.280071	4.2455e-72	-0.0136042	-0.116579	0.0893709	0.795686	0.675536	0.962939	-0.0116697	-0.0416697	0.0283303	0.431503	-0.00905728	-0.0482983	0.0301837	0.650994	FALSE
Glycated hemoglobin [Chen, 2021]	Lipids (Triglycerides, TG)[Graham, 2021]	74	-0.0502864	0.129124	0.696947	0	0.248463	-0.201316	0.698242	0.278939	0.116956	0.962666	0.0643536	0.0243536	0.0843536	5.50457e-05	0.0518827	0.00848866	0.0952768	0.0191105	FALSE
Glycated hemoglobin [Chen, 2021]	2 hour glucose [Chen, 2021]	74	0.592358	0.174658	0.000695037	2.90917e-57	0.318911	-0.304563	0.942386	0.316085	0.303794	0.962873	0.0575	-0.1525	0.2775	0.475223	0.109209	-0.150531	0.368948	0.409896	FALSE
Glycated hemoglobin [Chen, 2021]	Vitamin D [UK Biobank]	74	-0.0175647	0.0300919	0.559421	6.13256e-08	0.0967869	-0.00379839	0.197372	0.0593017	0.0070294	0.962914	-0.0794815	-0.129481	0.0205185	0.247663	0.0202073	-0.0448167	0.0852312	0.542464	FALSE
Insulin-like growth factor 1 [UK Biobank]	Adiponectin [Spracklen, 2019]	164	0.0383389	0.0302895	0.205604	2.25806e-19	0.181438	0.0631725	0.299703	0.00263928	0.00643645	0.957871	0.0246643	-0.0253357	0.0746643	0.385571	0.0480161	-0.0191528	0.115185	0.161186	FALSE
Insulin-like growth factor 1 [UK Biobank]	Alcohol drinking [Liu, 2019]	338	0.0043144	0.00826534	0.601679	1.7765e-79	0.0618447	0.0307798	0.0929097	9.54247e-05	2.47843e-05	0.953973	0.0168166	0.00681665	0.0268166	0.0926448	0.017147	0.000741702	0.0335523	0.0405036	FALSE
Insulin-like growth factor 1 [UK Biobank]	Lipids (Total cholesterol)[Graham, 2021]	338	-0.0519035	0.0244638	0.033868	0	-0.0973837	-0.192352	-0.00241512	0.0444516	0.276908	0.953382	-0.0768905	-0.0868905	-0.0568905	3.32255e-13	-0.038854	-0.0545112	-0.0231968	1.15195e-06	TRUE
Insulin-like growth factor 1 [UK Biobank]	C-reactive protein [Said, 2022]	337	-0.140975	0.0223845	3.01762e-10	0	-0.143989	-0.230038	-0.0579401	0.00103925	0.936354	0.95552	-0.20573	-0.22573	-0.18573	1.1217e-41	-0.140905	-0.164642	-0.117169	2.73898e-31	TRUE
Insulin-like growth factor 1 [UK Biobank]	Fasting glucose [Lagou, 2021]	329	0.04233	0.00955078	9.33187e-06	1.88371e-20	0.0585181	0.0194268	0.0976093	0.00334635	0.355178	0.9677	0.0225024	0.00250235	0.0325024	0.124335	0.0113333	-0.0163023	0.0389688	0.421526	TRUE
Insulin-like growth factor 1 [UK Biobank]	Fasting glucose [Chen, 2021]	338	0.0298431	0.00794882	0.000173756	3.12664e-84	0.0278355	-0.00316644	0.0588374	0.0784452	0.883228	0.963352	-0.00901805	-0.029018	0.000981953	0.374675	0.00977069	-0.00689929	0.0264407	0.250645	FALSE
Insulin-like growth factor 1 [UK Biobank]	Fasting insulin [Lagou, 2021]	330	0.0279562	0.0106911	0.0089251	7.06198e-13	-0.0146628	-0.0582196	0.028894	0.509386	0.028976	0.973303	0.037179	0.00717896	0.057179	0.0395056	0.0135243	-0.0216392	0.0486878	0.450954	FALSE
Insulin-like growth factor 1 [UK Biobank]	Fasting insulin [Chen, 2021]	338	0.0258393	0.00842217	0.0021549	2.37933e-64	-0.0149767	-0.0475728	0.0176194	0.367838	0.00456591	0.964971	0.0260222	0.0160222	0.0460222	0.000306199	0.0212797	6.9785e-05	0.0424895	0.049251	FALSE
Insulin-like growth factor 1 [UK Biobank]	Glycated hemoglobin [Chen, 2021]	338	0.012334	0.00501544	0.0139248	2.67557e-40	0.0122988	-0.00724289	0.0318404	0.21738	0.996739	0.96445	-0.01181	-0.02181	-0.00180998	0.0864333	0.0115915	-0.00178385	0.0249668	0.0894009	FALSE
Insulin-like growth factor 1 [UK Biobank]	Lipids (High-density lipoprotein, HDL)[Graham, 2021]	338	0.0241029	0.0171804	0.160639	0	0.0466605	-0.0201008	0.113422	0.170734	0.44302	0.985071	0.0605144	0.0305144	0.0705144	2.75964e-07	0.0126972	-0.0035591	0.0289536	0.125805	FALSE
Insulin-like growth factor 1 [UK Biobank]	Interleukin-6 [Said, 2022]	333	-0.111483	0.0137787	5.91839e-16	0	-0.068688	-0.125229	-0.0121472	0.0172637	0.0915748	0.946711	-0.226802	-0.246802	-0.216802	1.07424e-37	-0.131295	-0.15527	-0.10732	7.08985e-27	TRUE
Insulin-like growth factor 1 [UK Biobank]	Lipids (Low-density lipoprotein, LDL)[Graham, 2021]	338	-0.0412336	0.0249353	0.0982039	0	-0.0652113	-0.162205	0.031782	0.187591	0.57471	0.98506	-0.079889	-0.089889	-0.059889	9.08017e-20	-0.0335081	-0.0496031	-0.0174131	4.49497e-05	FALSE
Insulin-like growth factor 1 [UK Biobank]	Leptin [Folkersen, 2020]	338	-0.0439727	0.0269044	0.102173	0.00473079	-0.0259564	-0.129486	0.0775732	0.623149	0.691728	0.955731	-0.00579329	-0.0657933	0.0742067	1	-0.0552679	-0.145546	0.0350104	0.230186	FALSE
Insulin-like growth factor 1 [UK Biobank]	Physical activity [Doherty, 2018]	339	0.0141898	0.0129831	0.27442	2.36929e-10	-0.0362596	-0.0856507	0.0131316	0.150187	0.0197861	0.9538	-0.00184062	-0.0318406	0.0281594	0.807027	-0.0117389	-0.0471136	0.0236358	0.515433	FALSE
Insulin-like growth factor 1 [UK Biobank]	Sex hormone-binding globulin [Ruth, 2020]	338	-0.0376139	0.0168833	0.0258887	0	0.00930463	-0.0551468	0.0737561	0.777213	0.09669	0.953749	-0.0466454	-0.0566454	-0.0466454	2.1783e-30	-0.0438632	-0.0552541	-0.0324723	4.44535e-14	FALSE
Insulin-like growth factor 1 [UK Biobank]	Smoking [Wooton, 2020]	339	-0.0093933	0.00613526	0.125761	2.40288e-97	0.0105325	-0.0128674	0.0339324	0.377669	0.0520546	0.953825	-0.011519	-0.021519	-0.011519	0.00197809	-0.0102485	-0.0228744	0.00237742	0.11163	FALSE
Insulin-like growth factor 1 [UK Biobank]	Type 2 diabetes [Mahajan, 2018]	338	0.114798	0.0332911	0.000564093	1.02696e-169	0.184437	0.0561554	0.312718	0.00483327	0.216665	0.98362	0.0920081	0.0420081	0.142008	0.000669748	0.107211	0.042755	0.171666	0.0011139	TRUE
Insulin-like growth factor 1 [UK Biobank]	Testosterone, bioavailable [Ruth, 2020]	338	0.0536877	0.013456	6.61116e-05	0	0.0107061	-0.040599	0.0620111	0.682543	0.055928	0.953813	0.0502455	0.0202455	0.0602455	0.000602645	0.049609	0.0291559	0.0700622	1.99549e-06	TRUE
Insulin-like growth factor 1 [UK Biobank]	Testosterone [Ruth, 2020]	338	-0.00255797	0.0116323	0.825947	0	0.00381505	-0.0407674	0.0483975	0.866804	0.744285	0.953815	-0.0156348	-0.0256348	-0.00563477	0.0567475	-0.00900323	-0.0234281	0.00542165	0.221215	FALSE
Insulin-like growth factor 1 [UK Biobank]	Lipids (Triglycerides, TG)[Graham, 2021]	338	-0.0723671	0.0247706	0.00348362	0	-0.178178	-0.27366	-0.082695	0.000254746	0.0118847	0.985159	-0.0120543	-0.0620543	-0.00205429	0.0123373	-0.012161	-0.0286807	0.00435862	0.149066	TRUE
Insulin-like growth factor 1 [UK Biobank]	2 hour glucose [Chen, 2021]	338	-0.00701617	0.0275042	0.79865	1.01431e-16	-0.109678	-0.216095	-0.00326071	0.0433814	0.0286122	0.959208	0.0128563	-0.0471437	0.0628563	0.661409	0.0319161	-0.0393342	0.103166	0.379969	FALSE
Insulin-like growth factor 1 [UK Biobank]	Vitamin D [UK Biobank]	338	0.0537922	0.011626	3.7121e-06	1.54083e-125	0.0507188	0.00614704	0.0952906	0.0257296	0.874985	0.953808	0.0500068	0.0400068	0.0700068	2.00854e-05	0.037874	0.0154702	0.0602779	0.000921844	TRUE
Interleukin-6 [Said, 2022]	Adiponectin [Spracklen, 2019]	1	0.0894769	0.0685184	0.191593
Interleukin-6 [Said, 2022]	Alcohol drinking [Liu, 2019]	2	-0.0128403	0.0233025	0.581617	0.856485
Interleukin-6 [Said, 2022]	Lipids (Total cholesterol)[Graham, 2021]	2	-0.0435652	0.0157782	0.00576055	0.425093
Interleukin-6 [Said, 2022]	C-reactive protein [Said, 2022]	2	1	0.0227644	0	1
Interleukin-6 [Said, 2022]	Fasting glucose [Lagou, 2021]	2	0.0533791	0.0757579	0.481058	0.116159
Interleukin-6 [Said, 2022]	Fasting glucose [Chen, 2021]	2	0.0234777	0.0276317	0.395513	0.202815
Interleukin-6 [Said, 2022]	Fasting insulin [Lagou, 2021]	2	0.00917416	0.0578172	0.873925	0.658847
Interleukin-6 [Said, 2022]	Fasting insulin [Chen, 2021]	2	0.00358477	0.0250408	0.886166	0.474923
Interleukin-6 [Said, 2022]	Glycated hemoglobin [Chen, 2021]	2	0.0444073	0.0175497	0.011394	0.272808
Interleukin-6 [Said, 2022]	Lipids (High-density lipoprotein, HDL)[Graham, 2021]	2	-0.0457451	0.0351395	0.19298	0.0308233
Interleukin-6 [Said, 2022]	Insulin-like growth factor 1 [UK Biobank]	2	-0.0241668	0.027165	0.373664	0.92781
Interleukin-6 [Said, 2022]	Lipids (Low-density lipoprotein, LDL)[Graham, 2021]	2	-0.0121521	0.0163743	0.458002	0.818244
Interleukin-6 [Said, 2022]	Leptin [Folkersen, 2020]	2	0.0439627	0.120798	0.715906	0.930873
Interleukin-6 [Said, 2022]	Physical activity [Doherty, 2018]	2	0.061524	0.0518603	0.235488	0.889888
Interleukin-6 [Said, 2022]	Sex hormone-binding globulin [Ruth, 2020]	2	-0.0511643	0.0108473	2.39616e-06	0.521951
Interleukin-6 [Said, 2022]	Smoking [Wooton, 2020]	2	0.023862	0.0175463	0.173849	0.278874
Interleukin-6 [Said, 2022]	Type 2 diabetes [Mahajan, 2018]	2	0.189836	0.137924	0.168702	0.0622897
Interleukin-6 [Said, 2022]	Testosterone, bioavailable [Ruth, 2020]	2	0.0504044	0.0497202	0.310697	0.0332025
Interleukin-6 [Said, 2022]	Testosterone [Ruth, 2020]	2	-0.0166073	0.0272229	0.54183	0.0701048
Interleukin-6 [Said, 2022]	Lipids (Triglycerides, TG)[Graham, 2021]	2	-0.00745424	0.0161772	0.644951	0.589983
Interleukin-6 [Said, 2022]	2 hour glucose [Chen, 2021]	2	0.121933	0.201188	0.544472	0.0604048
Interleukin-6 [Said, 2022]	Vitamin D [UK Biobank]	2	-0.0727661	0.0440613	0.098642	0.123944
Leptin [Folkersen, 2020]	Adiponectin [Spracklen, 2019]	1	-0.256944	0.106981	0.0163157
Leptin [Folkersen, 2020]	Alcohol drinking [Liu, 2019]	2	-0.0339385	0.105899	0.748605	1.41741e-07
Leptin [Folkersen, 2020]	Lipids (Total cholesterol)[Graham, 2021]	2	0.0105569	0.0366051	0.773041	0.00906683
Leptin [Folkersen, 2020]	C-reactive protein [Said, 2022]	2	0.179583	0.209287	0.390852	8.66277e-24
Leptin [Folkersen, 2020]	Fasting glucose [Lagou, 2021]	2	0.0582128	0.0488258	0.233161	0.0463082
Leptin [Folkersen, 2020]	Fasting glucose [Chen, 2021]	2	-0.0481481	0.0183126	0.00855796	0.960434
Leptin [Folkersen, 2020]	Fasting insulin [Lagou, 2021]	2	0.156586	0.137693	0.255452	2.93898e-06
Leptin [Folkersen, 2020]	Fasting insulin [Chen, 2021]	2	-0.0209704	0.0214483	0.328213	0.291757
Leptin [Folkersen, 2020]	Glycated hemoglobin [Chen, 2021]	2	0.0547526	0.0289413	0.0585108	0.0349379
Leptin [Folkersen, 2020]	Lipids (High-density lipoprotein, HDL)[Graham, 2021]	2	-0.130427	0.151401	0.388981	1.37255e-25
Leptin [Folkersen, 2020]	Insulin-like growth factor 1 [UK Biobank]	2	-0.0538707	0.114666	0.638493	2.1169e-06
Leptin [Folkersen, 2020]	Interleukin-6 [Said, 2022]	1	-0.00262812	0.0275953	0.924126
Leptin [Folkersen, 2020]	Lipids (Low-density lipoprotein, LDL)[Graham, 2021]	2	0.00527767	0.0296923	0.858923	0.0414201
Leptin [Folkersen, 2020]	Physical activity [Doherty, 2018]	2	0.00634782	0.0461325	0.890557	0.818422
Leptin [Folkersen, 2020]	Sex hormone-binding globulin [Ruth, 2020]	2	-0.0685245	0.0595466	0.249827	8.69665e-10
Leptin [Folkersen, 2020]	Smoking [Wooton, 2020]	2	-0.0110556	0.0144186	0.443226	0.917554
Leptin [Folkersen, 2020]	Type 2 diabetes [Mahajan, 2018]	2	0.704508	1.00823	0.484702	9.97038e-54
Leptin [Folkersen, 2020]	Testosterone, bioavailable [Ruth, 2020]	2	-0.00887421	0.0207877	0.669454	0.435446
Leptin [Folkersen, 2020]	Testosterone [Ruth, 2020]	2	-0.0532241	0.0248864	0.0324615	0.0628988
Leptin [Folkersen, 2020]	Lipids (Triglycerides, TG)[Graham, 2021]	2	0.134131	0.0909319	0.140193	2.48736e-10
Leptin [Folkersen, 2020]	2 hour glucose [Chen, 2021]	2	0.0214377	0.0858831	0.802885	0.539931
Leptin [Folkersen, 2020]	Vitamin D [UK Biobank]	2	0.000464224	0.0398096	0.990696	0.118504
Lipids (High-density lipoprotein, HDL)[Graham, 2021]	Adiponectin [Spracklen, 2019]	153	0.165912	0.0417054	6.94409e-05	3.16221e-127	-0.00620209	-0.119893	0.107488	0.914852	4.67272e-05	0.994798	0.134552	0.0345516	0.184552	0.0256638	0.0874449	0.0227035	0.152186	0.00811416	FALSE
Lipids (High-density lipoprotein, HDL)[Graham, 2021]	Alcohol drinking [Liu, 2019]	285	0.0331476	0.0074731	9.18204e-06	4.74572e-39	0.00460932	-0.0174878	0.0267065	0.68266	0.000850139	0.990823	0.0125609	0.00256092	0.0225609	0.0281921	0.00672386	-0.0106797	0.0241274	0.448911	TRUE
Lipids (High-density lipoprotein, HDL)[Graham, 2021]	Lipids (Total cholesterol)[Graham, 2021]	285	0.133196	0.0427182	0.00182071	0	0.04557	-0.0825336	0.173674	0.485669	0.0773145	0.990771	0.0761167			5.0705e-06	0.201569	0.183265	0.219873	2.56718e-103	TRUE
Lipids (High-density lipoprotein, HDL)[Graham, 2021]	C-reactive protein [Said, 2022]	279	0.0723138	0.038755	0.0620521	0	0.219968	0.104954	0.334982	0.000177894	0.000942683	0.990789	0.0139894	-0.0160106	0.0339894	0.553886	0.0179206	-0.00742135	0.0432626	0.165749	FALSE
Lipids (High-density lipoprotein, HDL)[Graham, 2021]	Fasting glucose [Lagou, 2021]	267	-0.0457834	0.0105879	1.53141e-05	4.08588e-27	-0.0237431	-0.0557118	0.00822557	0.145486	0.0765161	0.99428	-0.0563107	-0.0763107	-0.0163107	0.00153413	-0.00645115	-0.0308485	0.0179462	0.604281	TRUE
Lipids (High-density lipoprotein, HDL)[Graham, 2021]	Fasting glucose [Chen, 2021]	285	-0.0273518	0.00883946	0.00197291	1.1369e-112	-0.00935069	-0.0360163	0.0173149	0.4919	0.0825534	0.991666	-0.0247679	-0.0347679	-0.0147679	0.000133388	-0.0172208	-0.0342198	-0.000221745	0.0470854	TRUE
Lipids (High-density lipoprotein, HDL)[Graham, 2021]	Fasting insulin [Lagou, 2021]	267	-0.0693279	0.0128324	6.56989e-08	2.67545e-31	0.00528708	-0.0314629	0.0420371	0.777965	1.50741e-07	0.992364	-0.0631818	-0.103182	-0.0431818	5.41914e-05	-0.0181557	-0.050285	0.0139735	0.268059	FALSE
Lipids (High-density lipoprotein, HDL)[Graham, 2021]	Fasting insulin [Chen, 2021]	285	-0.0658395	0.0111386	3.4022e-09	1.56675e-160	-0.00976747	-0.0424914	0.0229564	0.558539	1.07136e-05	0.991757	-0.0141606	-0.0441606	-0.00416064	0.0382322	-0.00881329	-0.0273203	0.00969367	0.350632	TRUE
Lipids (High-density lipoprotein, HDL)[Graham, 2021]	Glycated hemoglobin [Chen, 2021]	285	-0.00529579	0.00620481	0.393383	9.14725e-84	0.00695907	-0.0118785	0.0257967	0.469029	0.0957312	0.991754	-0.00629369	-0.0162937	-0.00629369	0.144442	-0.00967655	-0.0227783	0.00342518	0.147737	FALSE
Lipids (High-density lipoprotein, HDL)[Graham, 2021]	Insulin-like growth factor 1 [UK Biobank]	284	0.00386892	0.0218191	0.859258	0	0.00869452	-0.0570078	0.0743969	0.795353	0.849423	0.990745	0.00136343	-0.00863657	0.0213634	0.62997	-0.00206314	-0.026803	0.0226767	0.870166	FALSE
Lipids (High-density lipoprotein, HDL)[Graham, 2021]	Interleukin-6 [Said, 2022]	279	-0.00348426	0.0144796	0.809841	3.09509e-291	0.0473449	0.00381166	0.0908781	0.0330419	0.00281346	0.990087	-0.00295803			0.698625	0.0140056	-0.0103887	0.0384	0.260468	FALSE
Lipids (High-density lipoprotein, HDL)[Graham, 2021]	Lipids (Low-density lipoprotein, LDL)[Graham, 2021]	285	-0.074627	0.0433738	0.0853314	0	-0.17217	-0.302016	-0.0423252	0.00935376	0.0522715	0.990778	-0.0470222			0.00613663	-0.0269295	-0.050033	-0.00382587	0.0223406	FALSE
Lipids (High-density lipoprotein, HDL)[Graham, 2021]	Leptin [Folkersen, 2020]	285	0.0268891	0.0327983	0.412313	3.74029e-15	0.102398	0.00414028	0.200655	0.0410969	0.0472597	0.990929	0.0290725	-0.0409275	0.0890725	0.485201	0.0311716	-0.0564869	0.11883	0.485823	FALSE
Lipids (High-density lipoprotein, HDL)[Graham, 2021]	Physical activity [Doherty, 2018]	282	0.0104697	0.0140733	0.456915	6.06183e-13	-0.0319049	-0.0737932	0.00998347	0.13548	0.0089422	0.990775	0.00263877	-0.0173612	0.0326388	1	-0.00326994	-0.0434987	0.0369588	0.873422	FALSE
Lipids (High-density lipoprotein, HDL)[Graham, 2021]	Sex hormone-binding globulin [Ruth, 2020]	284	0.0821535	0.0141332	6.14413e-09	0	-0.00535161	-0.0457124	0.0350092	0.794956	2.07729e-08	0.990735	-0.00139152	-0.00139152	0.00860848	1	0.00492906	-0.00502677	0.0148849	0.331865	FALSE
Lipids (High-density lipoprotein, HDL)[Graham, 2021]	Smoking [Wooton, 2020]	282	-0.00264239	0.00554787	0.633868	9.02485e-47	0.0144202	-0.00209752	0.0309379	0.0870672	0.00763129	0.990766	0.00491266	0.00491266	0.0149127	0.111973	0.000300125	-0.0114826	0.0120829	0.960184	FALSE
Lipids (High-density lipoprotein, HDL)[Graham, 2021]	Type 2 diabetes [Mahajan, 2018]	285	-0.376123	0.0511387	1.90975e-13	0	-0.0424342	-0.187965	0.103096	0.567666	3.23488e-09	0.990905	-0.09153	-0.19153	-0.04153	0.000586396	-0.177604	-0.251685	-0.103523	2.61578e-06	TRUE
Lipids (High-density lipoprotein, HDL)[Graham, 2021]	Testosterone, bioavailable [Ruth, 2020]	284	-0.0336862	0.0111652	0.00255243	2.36642e-167	0.0193505	-0.0132508	0.0519518	0.244694	2.59227e-05	0.990741	0.0031609	-0.0068391	0.0131609	0.970616	-0.00657843	-0.0260111	0.0128542	0.507013	FALSE
Lipids (High-density lipoprotein, HDL)[Graham, 2021]	Testosterone [Ruth, 2020]	284	0.0482654	0.00823034	4.50959e-09	6.49868e-253	0.0128582	-0.0113134	0.0370299	0.297128	0.000152358	0.990738	0.0246508	0.0246508	0.0346508	0.000108049	0.0227898	0.0104607	0.0351189	0.000291311	TRUE
Lipids (High-density lipoprotein, HDL)[Graham, 2021]	Lipids (Triglycerides, TG)[Graham, 2021]	285	-0.491613	0.0394517	1.21612e-35	0	-0.482501	-0.601367	-0.363635	1.77636e-15	0.842992	0.990783	-0.805339	-0.835339	-0.785339	8.6475e-66	-0.320788	-0.362552	-0.279023	3.24183e-51	TRUE
Lipids (High-density lipoprotein, HDL)[Graham, 2021]	2 hour glucose [Chen, 2021]	285	-0.0535051	0.0333673	0.108821	6.26174e-51	0.0238251	-0.0763399	0.12399	0.641077	0.0465786	0.99157	-0.0218007	-0.0618007	0.0281993	0.456665	-0.01591	-0.0949364	0.0631165	0.693146	FALSE
Lipids (High-density lipoprotein, HDL)[Graham, 2021]	Vitamin D [UK Biobank]	284	0.00385241	0.0143808	0.788787	5.27077e-194	-0.021236	-0.0643808	0.0219088	0.334695	0.132876	0.990742	0.0680863	0.0380863	0.0980863	0.0144587	-0.0245339	-0.0512422	0.00217436	0.0717975	FALSE
Lipids (Low-density lipoprotein, LDL)[Graham, 2021]	Adiponectin [Spracklen, 2019]	163	0.0173839	0.027963	0.534155	7.14653e-30	0.0359614	-0.0397097	0.111632	0.351627	0.484508	0.994675	0.0419204	-0.0380796	0.0919204	0.779235	0.0276403	-0.03018	0.0854606	0.348791	FALSE
Lipids (Low-density lipoprotein, LDL)[Graham, 2021]	Alcohol drinking [Liu, 2019]	312	-0.00514183	0.00724323	0.477778	1.26746e-36	0.00216386	-0.0180756	0.0224033	0.834022	0.32089	0.990977	0.00340232	-0.0165977	0.0134023	0.601814	0.00638192	-0.0103511	0.0231149	0.454747	FALSE
Lipids (Low-density lipoprotein, LDL)[Graham, 2021]	Lipids (Total cholesterol)[Graham, 2021]	313	0.912588	0.0165182	0	0	0.848104	0.803288	0.892921	0	6.86737e-05	0.991006	0.943118	0.933118	0.963118	0	0.882884	0.863345	0.902423	0	TRUE
Lipids (Low-density lipoprotein, LDL)[Graham, 2021]	C-reactive protein [Said, 2022]	310	-0.0616806	0.0298532	0.0388163	0	-0.117964	-0.200431	-0.0354963	0.0050537	0.0587176	0.991149	-0.038595	-0.058595	-0.00859502	0.0130583	-0.039644	-0.0683384	-0.0109495	0.00677172	TRUE
Lipids (Low-density lipoprotein, LDL)[Graham, 2021]	Fasting glucose [Lagou, 2021]	284	-0.009899	0.0118517	0.403582	1.50588e-28	-0.0315463	-0.0678383	0.00474583	0.0884438	0.128726	0.991949	-0.022491	-0.032491	-0.00249097	0.0770817	-0.0227211	-0.0516814	0.00623914	0.124119	FALSE
Lipids (Low-density lipoprotein, LDL)[Graham, 2021]	Fasting glucose [Chen, 2021]	313	0.000766224	0.00818204	0.925389	4.5858e-82	-0.0020046	-0.025201	0.0211918	0.8655	0.745596	0.991511	-0.0132338	-0.0232338	-0.00323377	0.189931	-0.00726223	-0.0229866	0.00846216	0.36536	FALSE
Lipids (Low-density lipoprotein, LDL)[Graham, 2021]	Fasting insulin [Lagou, 2021]	284	-0.030213	0.011806	0.0104937	1.55949e-08	-0.0437849	-0.0800116	-0.00755817	0.017842	0.339872	0.992106	-0.0238397	-0.0438397	-0.0138397	0.0198583	-0.0255242	-0.0580588	0.00701044	0.124137	TRUE
Lipids (Low-density lipoprotein, LDL)[Graham, 2021]	Fasting insulin [Chen, 2021]	313	-0.00132938	0.00801384	0.868247	3.84837e-45	-0.0219911	-0.0444221	0.000439917	0.0546655	0.0121155	0.991605	0.00745003	-0.00254997	0.02745	0.260997	0.000621675	-0.0174188	0.0186621	0.946151	FALSE
Lipids (Low-density lipoprotein, LDL)[Graham, 2021]	Glycated hemoglobin [Chen, 2021]	313	0.0198498	0.0103875	0.0560136	0	-0.00485093	-0.0340256	0.0243238	0.74451	0.0213369	0.991752	-0.0109793	-0.0109793	-0.000979276	0.160536	-0.00713896	-0.0191144	0.00483652	0.242647	FALSE
Lipids (Low-density lipoprotein, LDL)[Graham, 2021]	Lipids (High-density lipoprotein, HDL)[Graham, 2021]	313	-0.0611308	0.0441299	0.165977	0	-0.134018	-0.256217	-0.0118188	0.0315927	0.0988687	0.99101	-0.0329145	-0.0529145	-0.0229145	1.42305e-07	-0.0761847	-0.0960452	-0.0563242	5.54497e-14	FALSE
Lipids (Low-density lipoprotein, LDL)[Graham, 2021]	Insulin-like growth factor 1 [UK Biobank]	312	0.0348629	0.0212849	0.101439	0	0.0289356	-0.0298213	0.0876926	0.33444	0.778564	0.991077	0.0188178	-0.00118217	0.0488178	0.0342849	0.0255572	-0.00284084	0.0539552	0.0777495	FALSE
Lipids (Low-density lipoprotein, LDL)[Graham, 2021]	Interleukin-6 [Said, 2022]	308	-0.0065066	0.0144188	0.651804	4.99472e-278	-0.0128707	-0.0558314	0.03009	0.557075	0.699568	0.98844	-0.0333897	-0.0633897	-0.0233897	0.000281973	-0.03342	-0.0573088	-0.00953108	0.0061077	FALSE
Lipids (Low-density lipoprotein, LDL)[Graham, 2021]	Leptin [Folkersen, 2020]	313	-0.0817701	0.0266311	0.00213719	0.0225479	-0.0798452	-0.154381	-0.00530898	0.035767	0.943388	0.991182	-0.102559	-0.162559	-0.042559	0.000617658	-0.12635	-0.207243	-0.0454575	0.00220331	TRUE
Lipids (Low-density lipoprotein, LDL)[Graham, 2021]	Physical activity [Doherty, 2018]	311	-0.00380898	0.0124057	0.758816	5.99351e-06	0.0135905	-0.0206281	0.047809	0.436314	0.157343	0.991078	-0.0158298	-0.0358298	0.0241702	0.472921	-0.00233951	-0.0383845	0.0337055	0.898773	FALSE
Lipids (Low-density lipoprotein, LDL)[Graham, 2021]	Sex hormone-binding globulin [Ruth, 2020]	313	-0.00115499	0.0164962	0.944181	0	0.00363237	-0.0419199	0.0491847	0.875806	0.769636	0.99106	-0.00712584	-0.00712584	-0.00712584	0.0700959	-0.00379749	-0.0131047	0.00550976	0.423889	FALSE
Lipids (Low-density lipoprotein, LDL)[Graham, 2021]	Smoking [Wooton, 2020]	311	-0.0101317	0.00487356	0.037625	3.8627e-30	-0.0124872	-0.025958	0.000983472	0.0692369	0.626499	0.99108	-0.0217546	-0.0217546	-0.0117546	0.000869835	-0.0100852	-0.0217893	0.00161898	0.0912479	TRUE
Lipids (Low-density lipoprotein, LDL)[Graham, 2021]	Type 2 diabetes [Mahajan, 2018]	313	-0.038655	0.0344838	0.262305	7.47414e-164	-0.119498	-0.215203	-0.0237926	0.0143963	0.020212	0.990904	-0.0516916	-0.0816916	-0.0116916	0.021691	-0.0520163	-0.109608	0.00557549	0.0766907	FALSE
Lipids (Low-density lipoprotein, LDL)[Graham, 2021]	Testosterone, bioavailable [Ruth, 2020]	313	-0.00748339	0.0122436	0.541061	1.40896e-261	-0.0113526	-0.0451652	0.02246	0.510499	0.74986	0.991057	-0.00629654	-0.0162965	0.00370346	0.336056	-0.00988419	-0.0277893	0.00802095	0.27927	FALSE
Lipids (Low-density lipoprotein, LDL)[Graham, 2021]	Testosterone [Ruth, 2020]	313	-0.00741615	0.00946297	0.433215	0	-0.0106873	-0.0368304	0.0154558	0.422995	0.727481	0.991053	-0.0104665	-0.0204665	-0.000466469	0.102224	-0.0192071	-0.0314423	-0.006972	0.00209223	FALSE
Lipids (Low-density lipoprotein, LDL)[Graham, 2021]	Lipids (Triglycerides, TG)[Graham, 2021]	313	0.201317	0.0370091	5.33848e-08	0	0.101705	-6.05194e-05	0.203471	0.0501364	0.00677746	0.991008	0.151375	0.131375	0.161375	2.01238e-29	0.0545927	0.0332633	0.0759221	5.26102e-07	TRUE
Lipids (Low-density lipoprotein, LDL)[Graham, 2021]	2 hour glucose [Chen, 2021]	313	0.0352563	0.0267713	0.187858	1.29413e-14	0.00540825	-0.0695616	0.0803781	0.887562	0.274748	0.991551	-0.0297306	-0.0897306	0.0102694	0.24303	-0.0785862	-0.153748	-0.00342496	0.0404351	FALSE
Lipids (Low-density lipoprotein, LDL)[Graham, 2021]	Vitamin D [UK Biobank]	312	-0.0856304	0.0127791	2.07253e-11	3.37887e-158	-0.0744802	-0.109665	-0.0392954	3.34074e-05	0.376322	0.991084	-0.102428	-0.112428	-0.0724285	1.00108e-14	-0.0811542	-0.105201	-0.0571072	3.7273e-11	TRUE
Lipids (Total cholesterol)[Graham, 2021]	Adiponectin [Spracklen, 2019]	167	0.00603629	0.0235127	0.797391	3.01297e-20	0.00589443	-0.060071	0.0718599	0.860974	0.995286	0.995631	0.0879267	0.00792673	0.137927	0.0359272	0.0313888	-0.0271947	0.0899724	0.293653	FALSE
Lipids (Total cholesterol)[Graham, 2021]	Alcohol drinking [Liu, 2019]	327	-0.00952955	0.0110912	0.390229	5.89842e-219	-0.0087624	-0.0415206	0.0239958	0.600094	0.951016	0.990877	-0.000630412	-0.0106304	0.00936959	0.811467	-0.00254578	-0.0181414	0.0130499	0.749016	FALSE
Lipids (Total cholesterol)[Graham, 2021]	C-reactive protein [Said, 2022]	319	-0.011335	0.0305654	0.710755	0	-0.0503479	-0.140643	0.0399474	0.274456	0.257888	0.991172	-0.0452746	-0.0552746	-0.0252746	4.12013e-05	-0.0302214	-0.0556583	-0.00478451	0.0198792	FALSE
Lipids (Total cholesterol)[Graham, 2021]	Fasting glucose [Lagou, 2021]	298	-0.0330234	0.0108159	0.00226392	8.1501e-37	-0.0465002	-0.0785739	-0.0144265	0.00448959	0.272587	0.995665	-0.0235159	-0.0335159	-0.0135159	0.00815979	-0.0282054	-0.0530308	-0.00337997	0.0259598	TRUE
Lipids (Total cholesterol)[Graham, 2021]	Fasting glucose [Chen, 2021]	327	-0.0179272	0.00865441	0.0383165	1.85479e-118	-0.0200643	-0.0460224	0.00589386	0.129785	0.831015	0.9917	-0.0144115	-0.0344115	-0.0144115	0.00436579	-0.0211736	-0.0372642	-0.00508298	0.00990546	TRUE
Lipids (Total cholesterol)[Graham, 2021]	Fasting insulin [Lagou, 2021]	298	-0.0415343	0.00971598	1.91276e-05	2.68446e-05	-0.0507605	-0.0795919	-0.0219292	0.000559102	0.403337	0.992753	-0.0250042	-0.0450042	-0.0150042	0.0074207	-0.030555	-0.0596716	-0.00143835	0.0397069	TRUE
Lipids (Total cholesterol)[Graham, 2021]	Fasting insulin [Chen, 2021]	327	-0.019426	0.00756507	0.0102329	3.72095e-39	-0.031101	-0.053718	-0.00848405	0.00703499	0.180696	0.991806	-0.0157558	-0.0257558	-0.00575577	0.0178137	-0.0124238	-0.0298768	0.00502917	0.162958	TRUE
Lipids (Total cholesterol)[Graham, 2021]	Glycated hemoglobin [Chen, 2021]	327	0.0189982	0.010287	0.0647742	0	-0.0130659	-0.0434906	0.0173587	0.399949	0.00619379	0.991844	-0.00483874	-0.0148387	-0.00483874	0.094124	-0.00957869	-0.0221186	0.00296122	0.134359	FALSE
Lipids (Total cholesterol)[Graham, 2021]	Lipids (High-density lipoprotein, HDL)[Graham, 2021]	327	0.189832	0.0458282	3.43915e-05	0	0.0434714	-0.0896307	0.176573	0.52209	0.00380616	0.996413	-0.03111	-0.07111	-0.01111	0.000344458	-0.0528897	-0.074015	-0.0317644	9.24798e-07	FALSE
Lipids (Total cholesterol)[Graham, 2021]	Insulin-like growth factor 1 [UK Biobank]	327	0.0217924	0.0228631	0.340506	0	-0.00974152	-0.0766612	0.0571781	0.775405	0.213981	0.990894	0.0414711	0.0214711	0.111471	0.000877967	0.035383	0.00862668	0.0621394	0.0095451	FALSE
Lipids (Total cholesterol)[Graham, 2021]	Interleukin-6 [Said, 2022]	320	0.0199215	0.0131933	0.131051	1.99826e-265	0.00819404	-0.0318391	0.0482272	0.688296	0.451766	0.990237	-0.0424531	-0.0524531	-0.0324531	1.69698e-06	-0.030986	-0.0537249	-0.0082471	0.00756668	FALSE
Lipids (Total cholesterol)[Graham, 2021]	Lipids (Low-density lipoprotein, LDL)[Graham, 2021]	327	0.957202	0.0191139	0	0	1.03617	0.981134	1.09121	0	0.000159717	0.990897	1.01662	0.996621	1.02662	0	1.03673	1.01174	1.06173	0	TRUE
Lipids (Total cholesterol)[Graham, 2021]	Leptin [Folkersen, 2020]	327	-0.0930105	0.0259806	0.000343603	0.0187927	-0.105641	-0.182429	-0.028852	0.00700966	0.666384	0.991066	-0.0971935	-0.157193	-0.0471935	0.000590799	-0.14831	-0.22814	-0.0684809	0.000271268	TRUE
Lipids (Total cholesterol)[Graham, 2021]	Physical activity [Doherty, 2018]	322	-0.00560434	0.0121464	0.644512	1.25135e-05	0.0125515	-0.0231684	0.0482713	0.49101	0.181889	0.990966	0.0043721	-0.0256279	0.0243721	0.591548	-0.00849648	-0.0434402	0.0264473	0.633675	FALSE
Lipids (Total cholesterol)[Graham, 2021]	Sex hormone-binding globulin [Ruth, 2020]	328	-0.010654	0.0153085	0.486458	0	-0.0227031	-0.0675931	0.0221869	0.321563	0.479122	0.99092	-0.0129279	-0.0129279	-0.0129279	0.000188111	-0.00692487	-0.0163849	0.00253518	0.151367	FALSE
Lipids (Total cholesterol)[Graham, 2021]	Smoking [Wooton, 2020]	322	-0.013297	0.00474663	0.00508895	1.24362e-28	-0.0187953	-0.0327767	-0.00481391	0.00841877	0.301858	0.990958	-0.0195297	-0.0295297	-0.0195297	4.77306e-06	-0.0163879	-0.0272294	-0.00554638	0.00304995	TRUE
Lipids (Total cholesterol)[Graham, 2021]	Type 2 diabetes [Mahajan, 2018]	327	-0.0967529	0.035877	0.00700104	1.78278e-211	-0.153879	-0.259373	-0.0483845	0.00425123	0.155037	0.996273	-0.0357238	-0.0857238	0.0442762	0.430242	-0.0703797	-0.132076	-0.00868337	0.0253638	TRUE
Lipids (Total cholesterol)[Graham, 2021]	Testosterone, bioavailable [Ruth, 2020]	328	-0.0104846	0.0116971	0.370073	2.96914e-250	-0.00764672	-0.0419664	0.0266729	0.662331	0.827396	0.990923	-0.0177932	-0.0277932	0.00220684	0.114338	-0.0161743	-0.0333073	0.00095873	0.064272	FALSE
Lipids (Total cholesterol)[Graham, 2021]	Testosterone [Ruth, 2020]	328	-0.0178998	0.00902542	0.047338	0	-0.0290846	-0.0555255	-0.00264371	0.031089	0.264781	0.99092	-0.0186693	-0.0186693	-0.00866926	0.00407298	-0.0213352	-0.0332214	-0.00944896	0.000434744	TRUE
Lipids (Total cholesterol)[Graham, 2021]	Lipids (Triglycerides, TG)[Graham, 2021]	327	0.295513	0.0359474	2.02312e-16	0	0.275296	0.169542	0.381051	3.35889e-07	0.615054	0.990894	0.155658	0.135658	0.165658	1.2759e-28	0.156469	0.132119	0.180818	2.26425e-36	TRUE
[truncated: 179 more rows]

## Sheet: S8
Supplementary Table S8. Mendelian randomization mediation analysis.
[truncated: 178 more rows]

## Sheet: S9
Supplementary Table S9. Sensitivy analysis using alternative instruments for body mass index.
[truncated: 27 more rows]

[truncated: 4 more sheets: S10, S11, S12, S13]
